# Supplementary material for: Cardiac myofibrillogenesis is spatiotemporally modulated by the molecular chaperone UNC45B
Source: Stem Cell Reports. 2023 Jun 8;18(7):1405–20. doi: 10.1016/j.stemcr.2023.05.006 (PMC10362501; doi:10.1016/j.stemcr.2023.05.006)
Supplement: Table S3. Protein lists from Co-IP followed by mass spectrometry [file mmc2.xlsx]

## Sheet: CM_UNC gel2
Protein FDR Confidence: Combined	Master	Accession	Description	ID	Sum PEP Score	Coverage [%]	# Peptides	# Unique Peptides	MW [kDa]	Abundance Ratio: (Sample5, 2) / (Sample3, 2)	Abundance Ratio (log2): (Sample5, 2) / (Sample3, 2)	Abundance Ratio Adj. P-Value: (Sample5, 2) / (Sample3, 2)	Abundance Ratio Variability [%]: (Sample5, 2) / (Sample3, 2)	Abundance: F8: Control, Sample3, 2	Abundance: F14: Sample, Sample5, 2	Found in Sample: [S8] F8: Control, Sample3, 2	Found in Sample: [S14] F14: Sample, Sample5, 2	ID
High	Master Protein	Q8IWX7	Protein unc-45 homolog B OS=Homo sapiens OX=9606 GN=UNC45B PE=1 SV=1	UNC45B	1284.45	90	128	128	103.7	1000	9.97	2.30838e-17	147.67	9.67485e+06	3.3859e+10	Peak Found	High	UNC45B
High	Master Protein	P08238	Heat shock protein HSP 90-beta OS=Homo sapiens OX=9606 GN=HSP90AB1 PE=1 SV=4	HSP90AB1	792.754	76	78	49	83.2	15.029	3.91	1.29208e-05	89.35	6.10838e+08	1.11811e+10	High	High	HSP90AB1
High	Master Protein	P07900	Heat shock protein HSP 90-alpha OS=Homo sapiens OX=9606 GN=HSP90AA1 PE=1 SV=5	HSP90AA1	780.007	73	75	42	84.6	40.753	5.35	2.59151e-08	43.08	1.01425e+08	4.11658e+09	High	High	HSP90AA1
High	Master Protein	P98175	RNA-binding protein 10 OS=Homo sapiens OX=9606 GN=RBM10 PE=1 SV=3	RBM10	386.45	47	45	43	103.5	3.154	1.66	0.0152278	87.86	4.38215e+07	1.06287e+08	High	High	RBM10
High	Master Protein	Q14896	Myosin-binding protein C, cardiac-type OS=Homo sapiens OX=9606 GN=MYBPC3 PE=1 SV=4	MYBPC3	330.039	49	50	50	140.7	24.407	4.61	7.45709e-07	129.05	410442	7.45584e+07	Peak Found	High	MYBPC3
High	Master Protein	P18206	Vinculin OS=Homo sapiens OX=9606 GN=VCL PE=1 SV=4	VCL	137.588	33	31	31	123.7	2.052	1.04	0.0603527	16	4.87718e+06	1.26295e+07	High	High	VCL
High	Master Protein	P13533	Myosin-6 OS=Homo sapiens OX=9606 GN=MYH6 PE=2 SV=5	MYH6	53.333	11	16	14	223.6	1000	9.97	2.30838e-17			1.1977e+06	Not Found	High	MYH6
High	Master Protein	P35579	Myosin-9 OS=Homo sapiens OX=9606 GN=MYH9 PE=1 SV=4	MYH9	742.286	54	113	96	226.4	0.058	-4.11	0.0944025	55	1.48682e+08	5.21813e+06	High	High	MYH9
High	Master Protein	P35580	Myosin-10 OS=Homo sapiens OX=9606 GN=MYH10 PE=1 SV=3	MYH10	722.427	53	110	92	228.9	0.055	-4.19	0.0826028	55.08	1.1612e+08	3.48369e+06	High	High	MYH10
High	Master Protein	O43707	Alpha-actinin-4 OS=Homo sapiens OX=9606 GN=ACTN4 PE=1 SV=2	ACTN4	595.502	71	69	47	104.8	0.033	-4.94	0.0164282	49.8	4.70497e+08	1.38088e+07	High	High	ACTN4
High	Master Protein	P55072	Transitional endoplasmic reticulum ATPase OS=Homo sapiens OX=9606 GN=VCP PE=1 SV=4	VCP	554.414	66	65	65	89.3	0.208	-2.27	0.748574	50.73	6.28606e+08	1.33505e+08	High	High	VCP
High	Master Protein	P12814	Alpha-actinin-1 OS=Homo sapiens OX=9606 GN=ACTN1 PE=1 SV=2	ACTN1	530.998	71	59	36	103	0.056	-4.16	0.08693	60.68	1.56298e+08	6.91204e+06	High	High	ACTN1
High	Master Protein	Q6P3W7	SCY1-like protein 2 OS=Homo sapiens OX=9606 GN=SCYL2 PE=1 SV=1	SCYL2	491.312	54	45	45	103.6	0.067	-3.9	0.137844	39.56	3.37935e+08	2.16457e+07	High	High	SCYL2
High	Master Protein	P11142	Heat shock cognate 71 kDa protein OS=Homo sapiens OX=9606 GN=HSPA8 PE=1 SV=1	HSPA8	470.609	69	47	30	70.9	0.33	-1.6	0.992237	56.11	8.13909e+08	2.53275e+08	High	High	HSPA8
High	Master Protein	P21333	Filamin-A OS=Homo sapiens OX=9606 GN=FLNA PE=1 SV=4	FLNA	461.566	41	83	75	280.6	0.275	-1.86	0.939664	53.76	5.41846e+07	1.2691e+07	High	High	FLNA
High	Master Protein	P11021	Endoplasmic reticulum chaperone BiP OS=Homo sapiens OX=9606 GN=HSPA5 PE=1 SV=2	HSPA5	450.806	57	46	44	72.3	0.245	-2.03	0.869186	32.73	2.34544e+08	6.08089e+07	High	High	HSPA5
High	Master Protein	P04264	Keratin, type II cytoskeletal 1 OS=Homo sapiens OX=9606 GN=KRT1 PE=1 SV=6	KRT1	448.481	66	53	45	66	0.733	-0.45	0.53023	70.03	8.27802e+08	5.26509e+08	High	High	KRT1
High	Master Protein	P23588	Eukaryotic translation initiation factor 4B OS=Homo sapiens OX=9606 GN=EIF4B PE=1 SV=2	EIF4B	410.929	64	56	56	69.1	0.218	-2.2	0.785789	63.02	1.99286e+09	4.0156e+08	High	High	EIF4B
High	Master Protein	P35908	Keratin, type II cytoskeletal 2 epidermal OS=Homo sapiens OX=9606 GN=KRT2 PE=1 SV=2	KRT2	403.545	72	47	39	65.4	0.486	-1.04	0.746088	40.04	2.76189e+08	1.28918e+08	High	High	KRT2
High	Master Protein	P38646	Stress-70 protein, mitochondrial OS=Homo sapiens OX=9606 GN=HSPA9 PE=1 SV=2	HSPA9	370.365	58	47	46	73.6	0.129	-2.95	0.48641	37.18	2.22245e+08	3.13579e+07	High	High	HSPA9
High	Master Protein	O14744	Protein arginine N-methyltransferase 5 OS=Homo sapiens OX=9606 GN=PRMT5 PE=1 SV=4	PRMT5	341.343	53	39	39	72.6	0.164	-2.6	0.588774	68.56	3.08816e+09	5.70681e+08	High	High	PRMT5
High	Master Protein	P12956	X-ray repair cross-complementing protein 6 OS=Homo sapiens OX=9606 GN=XRCC6 PE=1 SV=2	XRCC6	341.177	67	44	44	69.8	0.068	-3.89	0.139999	39.47	1.07598e+08	5.89707e+06	High	High	XRCC6
High	Master Protein	O43318	Mitogen-activated protein kinase kinase kinase 7 OS=Homo sapiens OX=9606 GN=MAP3K7 PE=1 SV=1	MAP3K7	327.851	56	34	34	67.2	0.152	-2.71	0.559141	39.98	2.02761e+08	2.92734e+07	High	High	MAP3K7
High	Master Protein	Q00610	Clathrin heavy chain 1 OS=Homo sapiens OX=9606 GN=CLTC PE=1 SV=5	CLTC	307.443	35	51	51	191.5	0.062	-4	0.115714	31.64	3.5146e+07	2.13047e+06	High	High	CLTC
High	Master Protein	P35527	Keratin, type I cytoskeletal 9 OS=Homo sapiens OX=9606 GN=KRT9 PE=1 SV=3	KRT9	297.131	64	33	32	62	0.616	-0.7	0.58286	61.02	2.82383e+08	1.66003e+08	High	High	KRT9
High	Master Protein	P14625	Endoplasmin OS=Homo sapiens OX=9606 GN=HSP90B1 PE=1 SV=1	HSP90B1	295.078	51	50	48	92.4	0.354	-1.5	0.958319	38.59	1.21533e+08	3.94221e+07	High	High	HSP90B1
High	Master Protein	P09874	Poly [ADP-ribose] polymerase 1 OS=Homo sapiens OX=9606 GN=PARP1 PE=1 SV=4	PARP1	282.769	47	48	48	113	0.103	-3.28	0.338898	32.85	5.37646e+07	3.7212e+06	High	High	PARP1
High	Master Protein	P25205	DNA replication licensing factor MCM3 OS=Homo sapiens OX=9606 GN=MCM3 PE=1 SV=3	MCM3	273.576	51	41	41	90.9	0.097	-3.36	0.307634	37.14	8.78194e+07	6.64966e+06	High	High	MCM3
High	Master Protein	Q9BRS2	Serine/threonine-protein kinase RIO1 OS=Homo sapiens OX=9606 GN=RIOK1 PE=1 SV=2	RIOK1	267.582	52	39	39	65.5	0.075	-3.73	0.179295	38.29	1.65343e+08	1.15038e+07	High	High	RIOK1
High	Master Protein	P33993	DNA replication licensing factor MCM7 OS=Homo sapiens OX=9606 GN=MCM7 PE=1 SV=4	MCM7	266.625	52	38	38	81.3	0.084	-3.57	0.230711	48	6.39582e+07	4.81914e+06	High	High	MCM7
High	Master Protein	P52732	Kinesin-like protein KIF11 OS=Homo sapiens OX=9606 GN=KIF11 PE=1 SV=2	KIF11	266.457	42	48	48	119.1	0.106	-3.24	0.350258	52.75	6.8518e+07	6.2667e+06	High	High	KIF11
High	Master Protein	Q9UNF1	Melanoma-associated antigen D2 OS=Homo sapiens OX=9606 GN=MAGED2 PE=1 SV=2	MAGED2	265.912	57	36	35	64.9	0.245	-2.03	0.869186	30.32	5.60652e+07	1.30473e+07	High	High	MAGED2
High	Master Protein	P13010	X-ray repair cross-complementing protein 5 OS=Homo sapiens OX=9606 GN=XRCC5 PE=1 SV=3	XRCC5	265.531	56	42	42	82.7	0.076	-3.72	0.181131	31.94	1.32829e+08	7.80536e+06	High	High	XRCC5
High	Master Protein	Q13200	26S proteasome non-ATPase regulatory subunit 2 OS=Homo sapiens OX=9606 GN=PSMD2 PE=1 SV=3	PSMD2	264.009	48	36	36	100.1	0.159	-2.65	0.565529	23.3	4.83859e+07	7.60873e+06	High	High	PSMD2
High	Master Protein	Q05682	Caldesmon OS=Homo sapiens OX=9606 GN=CALD1 PE=1 SV=3	CALD1	260.57	38	38	38	93.2	0.098	-3.36	0.307992	55.19	4.2371e+07	3.30681e+06	High	High	CALD1
High	Master Protein	P33992	DNA replication licensing factor MCM5 OS=Homo sapiens OX=9606 GN=MCM5 PE=1 SV=5	MCM5	253.662	49	40	40	82.2	0.069	-3.86	0.145297	42.54	1.323e+08	6.23061e+06	High	High	MCM5
High	Master Protein	P49327	Fatty acid synthase OS=Homo sapiens OX=9606 GN=FASN PE=1 SV=3	FASN	243.649	28	54	54	273.3	0.367	-1.45	0.9387	23.78	2.90644e+07	1.10588e+09	High	High	FASN
High	Master Protein	P33991	DNA replication licensing factor MCM4 OS=Homo sapiens OX=9606 GN=MCM4 PE=1 SV=5	MCM4	240.78	44	35	35	96.5	0.137	-2.87	0.52946	34.15	2.45627e+07	2.40424e+06	High	High	MCM4
High	Master Protein	Q16643	Drebrin OS=Homo sapiens OX=9606 GN=DBN1 PE=1 SV=4	DBN1	236.739	47	30	30	71.4	0.025	-5.33	0.00615794	41.74	1.06769e+08	2.75707e+06	High	High	DBN1
High	Master Protein	P34932	Heat shock 70 kDa protein 4 OS=Homo sapiens OX=9606 GN=HSPA4 PE=1 SV=4	HSPA4	230.262	56	37	35	94.3	0.157	-2.67	0.559141	36.72	2.68154e+07	3.72166e+06	High	High	HSPA4
High	Master Protein	Q15057	Arf-GAP with coiled-coil, ANK repeat and PH domain-containing protein 2 OS=Homo sapiens OX=9606 GN=ACAP2 PE=1 SV=3	ACAP2	220.76	43	33	33	88	0.148	-2.76	0.559141	33.31	39298795	5.25903e+06	High	High	ACAP2
High	Master Protein	Q9UHB6	LIM domain and actin-binding protein 1 OS=Homo sapiens OX=9606 GN=LIMA1 PE=1 SV=1	LIMA1	212.567	51	31	31	85.2	0.012	-6.38	0.000269451	64.05	4.21879e+07	75269	High	Peak Found	LIMA1
High	Master Protein	P49368	T-complex protein 1 subunit gamma OS=Homo sapiens OX=9606 GN=CCT3 PE=1 SV=4	CCT3	212.505	56	31	31	60.5	0.083	-3.6	0.220279	26.12	5.37285e+07	3.8713e+06	High	High	CCT3
High	Master Protein	P53618	Coatomer subunit beta OS=Homo sapiens OX=9606 GN=COPB1 PE=1 SV=3	COPB1	212.273	44	36	36	107.1	0.427	-1.23	0.843411	39.04	1.64743e+07	7.47349e+06	High	High	COPB1
High	Master Protein	Q01082	Spectrin beta chain, non-erythrocytic 1 OS=Homo sapiens OX=9606 GN=SPTBN1 PE=1 SV=2	SPTBN1	205.486	24	46	46	274.4	0.156	-2.68	0.559141	0	1.00836e+07	77096.1	High	Peak Found	SPTBN1
High	Master Protein	Q9P2R3	Rabankyrin-5 OS=Homo sapiens OX=9606 GN=ANKFY1 PE=1 SV=2	ANKFY1	203.049	32	33	33	128.3	0.684	-0.55	0.559141	40.84	2.95641e+07	1.87503e+07	High	High	ANKFY1
High	Master Protein	Q13813	Spectrin alpha chain, non-erythrocytic 1 OS=Homo sapiens OX=9606 GN=SPTAN1 PE=1 SV=3	SPTAN1	197.767	23	48	48	284.4	0.144	-2.8	0.559141	98.68	9.24819e+06	136666	High	Peak Found	SPTAN1
High	Master Protein	P52272	Heterogeneous nuclear ribonucleoprotein M OS=Homo sapiens OX=9606 GN=HNRNPM PE=1 SV=3	HNRNPM	197.685	55	39	39	77.5	0.285	-1.81	0.959848	34.56	4.33669e+07	1.1546e+07	High	High	HNRNPM
High	Master Protein	O00159	Unconventional myosin-Ic OS=Homo sapiens OX=9606 GN=MYO1C PE=1 SV=4	MYO1C	192.631	39	39	39	121.6	0.062	-4.01	0.114696	67.74	3.65379e+07	1.9658e+06	High	High	MYO1C
High	Master Protein	P19338	Nucleolin OS=Homo sapiens OX=9606 GN=NCL PE=1 SV=3	NCL	183.251	43	33	33	76.6	0.09	-3.48	0.262396	18.2	7.10507e+07	5.28936e+06	High	High	NCL
High	Master Protein	P13639	Elongation factor 2 OS=Homo sapiens OX=9606 GN=EEF2 PE=1 SV=4	EEF2	182.118	34	32	31	95.3	0.302	-1.73	0.989978	43.47	6.64157e+07	2.08537e+07	High	High	EEF2
High	Master Protein	Q14247	Src substrate cortactin OS=Homo sapiens OX=9606 GN=CTTN PE=1 SV=2	CTTN	177.769	50	31	31	61.5	0.061	-4.04	0.108068	61.42	8.2591e+07	1.37535e+07	High	Peak Found	CTTN
High	Master Protein	P23458	Tyrosine-protein kinase JAK1 OS=Homo sapiens OX=9606 GN=JAK1 PE=1 SV=2	JAK1	176.644	32	38	38	133.2	0.317	-1.66	1	30.07	2.41496e+07	5.3741e+06	High	High	JAK1
High	Master Protein	Q86V48	Leucine zipper protein 1 OS=Homo sapiens OX=9606 GN=LUZP1 PE=1 SV=2	LUZP1	174.801	42	37	37	120.2	0.055	-4.19	0.0818575	48.13	1.31525e+07	91742.3	High	Peak Found	LUZP1
High	Master Protein	P35221	Catenin alpha-1 OS=Homo sapiens OX=9606 GN=CTNNA1 PE=1 SV=1	CTNNA1	174.245	42	30	30	100	0.186	-2.43	0.675924	42.64	2.59523e+07	5.23533e+06	High	High	CTNNA1
High	Master Protein	O14974	Protein phosphatase 1 regulatory subunit 12A OS=Homo sapiens OX=9606 GN=PPP1R12A PE=1 SV=1	PPP1R12A	157.668	35	32	32	115.2	0.054	-4.21	0.0793828	22.85	2.00531e+07	231750	High	Peak Found	PPP1R12A
High	Master Protein	Q14566	DNA replication licensing factor MCM6 OS=Homo sapiens OX=9606 GN=MCM6 PE=1 SV=1	MCM6	156.783	40	30	30	92.8	0.172	-2.54	0.623331	26.24	2.74269e+07	4.79346e+06	High	High	MCM6
High	Master Protein	Q9P1Y5	Calmodulin-regulated spectrin-associated protein 3 OS=Homo sapiens OX=9606 GN=CAMSAP3 PE=1 SV=2	CAMSAP3	152.145	34	30	30	134.7	0.154	-2.69	0.559141	22.38	1.6451e+07	2.59976e+06	High	Peak Found	CAMSAP3
High	Master Protein	Q16891	MICOS complex subunit MIC60 OS=Homo sapiens OX=9606 GN=IMMT PE=1 SV=1	IMMT	151.961	43	31	31	83.6	0.172	-2.54	0.623331	31.41	1.7484e+07	2.33166e+06	High	High	IMMT
High	Master Protein	Q13616	Cullin-1 OS=Homo sapiens OX=9606 GN=CUL1 PE=1 SV=2	CUL1	148.984	47	34	34	89.6	0.132	-2.92	0.50412	26.14	2.23785e+07	1.80478e+06	High	High	CUL1
High	Master Protein	P43246	DNA mismatch repair protein Msh2 OS=Homo sapiens OX=9606 GN=MSH2 PE=1 SV=1	MSH2	148.491	39	31	31	104.7	0.148	-2.76	0.559141	32.45	1.60905e+07	3.7572e+06	High	High	MSH2
High	Master Protein	P78347	General transcription factor II-I OS=Homo sapiens OX=9606 GN=GTF2I PE=1 SV=2	GTF2I	145.583	34	33	33	112.3	0.436	-1.2	0.825797	28.12	2.02889e+07	7.45402e+06	High	High	GTF2I
High	Master Protein	P53396	ATP-citrate synthase OS=Homo sapiens OX=9606 GN=ACLY PE=1 SV=3	ACLY	144.146	34	33	33	120.8	0.584	-0.78	0.621648	51	2.01426e+07	8.18289e+06	High	High	ACLY
High	Master Protein	Q9UDR5	Alpha-aminoadipic semialdehyde synthase, mitochondrial OS=Homo sapiens OX=9606 GN=AASS PE=1 SV=1	AASS	141.794	36	31	31	102.1	0.113	-3.14	0.394416	7.85	2.18344e+07	675124	High	High	AASS
High	Master Protein	P13645	Keratin, type I cytoskeletal 10 OS=Homo sapiens OX=9606 GN=KRT10 PE=1 SV=6	KRT10	242.123	52	32	28	58.8	0.678	-0.56	0.559141	35.63	3.81461e+08	2.34533e+08	High	High	KRT10
High	Master Protein	Q13263	Transcription intermediary factor 1-beta OS=Homo sapiens OX=9606 GN=TRIM28 PE=1 SV=5	TRIM28	212.19	49	29	29	88.5	0.336	-1.57	0.987555	27.59	3.5531e+07	1.21806e+07	High	High	TRIM28
High	Master Protein	Q07065	Cytoskeleton-associated protein 4 OS=Homo sapiens OX=9606 GN=CKAP4 PE=1 SV=2	CKAP4	203.91	56	30	29	66	0.455	-1.14	0.796166	32.31	1.7962e+07	7.61698e+06	High	High	CKAP4
High	Master Protein	Q15750	TGF-beta-activated kinase 1 and MAP3K7-binding protein 1 OS=Homo sapiens OX=9606 GN=TAB1 PE=1 SV=1	TAB1	187.522	63	23	23	54.6	0.107	-3.23	0.357514	21.82	8.00662e+07	8.04516e+06	High	High	TAB1
High	Master Protein	Q9NYJ8	TGF-beta-activated kinase 1 and MAP3K7-binding protein 2 OS=Homo sapiens OX=9606 GN=TAB2 PE=1 SV=1	TAB2	186.213	34	19	19	76.4	0.37	-1.43	0.932013	44.68	3.33137e+07	1.22415e+07	High	High	TAB2
High	Master Protein	Q14974	Importin subunit beta-1 OS=Homo sapiens OX=9606 GN=KPNB1 PE=1 SV=2	KPNB1	180.527	37	25	25	97.1	0.165	-2.6	0.589234	64.05	4.38885e+07	6.68836e+06	High	High	KPNB1
High	Master Protein	P10809	60 kDa heat shock protein, mitochondrial OS=Homo sapiens OX=9606 GN=HSPD1 PE=1 SV=2	HSPD1	180.157	47	27	27	61	0.157	-2.67	0.559141	29.15	4.33843e+07	6.64986e+06	High	High	HSPD1
High	Master Protein	P06396	Gelsolin OS=Homo sapiens OX=9606 GN=GSN PE=1 SV=1	GSN	178.557	36	23	23	85.6	0.039	-4.67	0.0312027	28.31	7.46464e+07	1.224e+06	High	High	GSN
High	Master Protein	O75688	Protein phosphatase 1B OS=Homo sapiens OX=9606 GN=PPM1B PE=1 SV=1	PPM1B	177.311	45	23	23	52.6	0.054	-4.22	0.0777144	54.49	1.36009e+08	6.73964e+06	High	High	PPM1B
High	Master Protein	P48643	T-complex protein 1 subunit epsilon OS=Homo sapiens OX=9606 GN=CCT5 PE=1 SV=1	CCT5	169.451	56	28	28	59.6	0.058	-4.11	0.0946974	39.72	3.9794e+07	1.60476e+06	High	High	CCT5
High	Master Protein	P17987	T-complex protein 1 subunit alpha OS=Homo sapiens OX=9606 GN=TCP1 PE=1 SV=1	TCP1	169.312	51	25	25	60.3	0.075	-3.74	0.177606	27.11	5.19452e+07	3.22123e+06	High	High	TCP1
High	Master Protein	P26038	Moesin OS=Homo sapiens OX=9606 GN=MSN PE=1 SV=3	MSN	169.07	56	34	22	67.8	0.334	-1.58	0.987692	28.15	9.27129e+06	2.30637e+06	High	High	MSN
High	Master Protein	Q9Y6Y0	Influenza virus NS1A-binding protein OS=Homo sapiens OX=9606 GN=IVNS1ABP PE=1 SV=3	IVNS1ABP	168.96	43	21	21	71.7	0.065	-3.95	0.126285	68.21	6.48679e+07	3.085e+06	High	High	IVNS1ABP
High	Master Protein	P14923	Junction plakoglobin OS=Homo sapiens OX=9606 GN=JUP PE=1 SV=3	JUP	166.259	51	31	28	81.7	0.185	-2.43	0.672434	53.67	2.53928e+07	4.16127e+06	High	High	JUP
High	Master Protein	P0DMV8	Heat shock 70 kDa protein 1A OS=Homo sapiens OX=9606 GN=HSPA1A PE=1 SV=1	HSPA1A	165.911	49	28	22	70	0.258	-1.95	0.90423	21.95	2.93233e+07	8.27211e+06	High	High	HSPA1A
High	Master Protein	P40939	Trifunctional enzyme subunit alpha, mitochondrial OS=Homo sapiens OX=9606 GN=HADHA PE=1 SV=2	HADHA	163.769	48	29	29	82.9	0.108	-3.21	0.363435	32.43	2.44131e+07	2.21115e+06	High	High	HADHA
High	Master Protein	Q99613	Eukaryotic translation initiation factor 3 subunit C OS=Homo sapiens OX=9606 GN=EIF3C PE=1 SV=1	EIF3C	161.504	25	24	24	105.3	0.371	-1.43	0.931823	34.07	2.46379e+07	9.41994e+06	High	High	EIF3C
High	Master Protein	P15311	Ezrin OS=Homo sapiens OX=9606 GN=EZR PE=1 SV=4	EZR	160.132	49	35	24	69.4	0.187	-2.42	0.681701	43.08	4.32502e+07	6.65674e+06	High	High	EZR
High	Master Protein	P54652	Heat shock-related 70 kDa protein 2 OS=Homo sapiens OX=9606 GN=HSPA2 PE=1 SV=1	HSPA2	156.682	33	23	8	70	0.102	-3.3	0.332756	0	1.6032e+06	40879.2	High	Peak Found	HSPA2
High	Master Protein	P35222	Catenin beta-1 OS=Homo sapiens OX=9606 GN=CTNNB1 PE=1 SV=1	CTNNB1	156.433	42	27	24	85.4	0.252	-1.99	0.893352	57.75	2.32789e+07	2.07669e+07	High	High	CTNNB1
High	Master Protein	P23246	Splicing factor, proline- and glutamine-rich OS=Homo sapiens OX=9606 GN=SFPQ PE=1 SV=2	SFPQ	153.878	38	29	28	76.1	0.616	-0.7	0.58286	47.61	4.10413e+07	2.78973e+07	High	High	SFPQ
High	Master Protein	P55884	Eukaryotic translation initiation factor 3 subunit B OS=Homo sapiens OX=9606 GN=EIF3B PE=1 SV=3	EIF3B	152.5	35	26	26	92.4	0.334	-1.58	0.987692	28.37	2.0082e+07	7.25324e+06	High	High	EIF3B
High	Master Protein	P13647	Keratin, type II cytoskeletal 5 OS=Homo sapiens OX=9606 GN=KRT5 PE=1 SV=3	KRT5	148.783	46	32	20	62.3	0.706	-0.5	0.554233	33.23	2.16975e+07	1.51245e+07	High	High	KRT5
High	Master Protein	Q08043	Alpha-actinin-3 OS=Homo sapiens OX=9606 GN=ACTN3 PE=1 SV=2	ACTN3	146.391	46	34	22	103.2	0.369	-1.44	0.933097	64.07	5.27185e+06	61932.7	High	Not Found	ACTN3
High	Master Protein	P29401	Transketolase OS=Homo sapiens OX=9606 GN=TKT PE=1 SV=3	TKT	146.311	41	26	26	67.8	0.19	-2.39	0.692738	25.03	2.91007e+07	4.67996e+06	High	High	TKT
High	Master Protein	Q9UKV8	Protein argonaute-2 OS=Homo sapiens OX=9606 GN=AGO2 PE=1 SV=3	AGO2	145.562	34	25	21	97.1	0.202	-2.3	0.735206	38.45	2.37243e+07	3.98455e+06	High	High	AGO2
High	Master Protein	P02533	Keratin, type I cytoskeletal 14 OS=Homo sapiens OX=9606 GN=KRT14 PE=1 SV=4	KRT14	145.472	55	25	9	51.5	1.124	0.17	0.260432	30.62	1.1539e+07	1.21171e+07	High	High	KRT14
High	Master Protein	Q9Y2W1	Thyroid hormone receptor-associated protein 3 OS=Homo sapiens OX=9606 GN=THRAP3 PE=1 SV=2	THRAP3	145.208	31	30	29	108.6	0.153	-2.71	0.559141	32.96	3.64768e+07	4.96363e+06	High	High	THRAP3
High	Master Protein	Q16659	Mitogen-activated protein kinase 6 OS=Homo sapiens OX=9606 GN=MAPK6 PE=1 SV=1	MAPK6	144.273	44	27	27	82.6	0.149	-2.75	0.559141	41.16	2.01656e+07	2.30642e+06	High	High	MAPK6
High	Master Protein	O00571	ATP-dependent RNA helicase DDX3X OS=Homo sapiens OX=9606 GN=DDX3X PE=1 SV=3	DDX3X	142.522	41	30	29	73.2	0.514	-0.96	0.712511	37.09	4.63684e+07	2.5288e+07	High	High	DDX3X
High	Master Protein	Q99460	26S proteasome non-ATPase regulatory subunit 1 OS=Homo sapiens OX=9606 GN=PSMD1 PE=1 SV=2	PSMD1	142.436	40	27	27	105.8	0.326	-1.62	0.99358	50.65	2.48374e+07	4.5849e+06	High	High	PSMD1
High	Master Protein	P63010	AP-2 complex subunit beta OS=Homo sapiens OX=9606 GN=AP2B1 PE=1 SV=1	AP2B1	142.392	33	28	18	104.5	0.115	-3.12	0.40219	13.58	2.16095e+07	1.43636e+06	High	High	AP2B1
High	Master Protein	P51659	Peroxisomal multifunctional enzyme type 2 OS=Homo sapiens OX=9606 GN=HSD17B4 PE=1 SV=3	HSD17B4	139.21	39	23	23	79.6	0.175	-2.51	0.635843	0.45	7.68578e+06	166182	High	High	HSD17B4
High	Master Protein	Q9UJS0	Calcium-binding mitochondrial carrier protein Aralar2 OS=Homo sapiens OX=9606 GN=SLC25A13 PE=1 SV=2	SLC25A13	138.983	41	22	17	74.1	0.127	-2.97	0.478442	25.69	1.88197e+07	1.71759e+06	High	High	SLC25A13
High	Master Protein	Q16555	Dihydropyrimidinase-related protein 2 OS=Homo sapiens OX=9606 GN=DPYSL2 PE=1 SV=1	DPYSL2	138.532	46	20	16	62.3	0.108	-3.22	0.360624	28.86	1.39386e+07	910858	High	High	DPYSL2
High	Master Protein	P49915	GMP synthase [glutamine-hydrolyzing] OS=Homo sapiens OX=9606 GN=GMPS PE=1 SV=1	GMPS	137.843	45	26	26	76.7	0.106	-3.24	0.353006	24.24	1.19396e+07	654096	High	High	GMPS
High	Master Protein	O95782	AP-2 complex subunit alpha-1 OS=Homo sapiens OX=9606 GN=AP2A1 PE=1 SV=3	AP2A1	137.455	37	31	19	107.5	0.1	-3.31	0.325845	31.32	2.51854e+07	1232790	High	High	AP2A1
High	Master Protein	O00410	Importin-5 OS=Homo sapiens OX=9606 GN=IPO5 PE=1 SV=4	IPO5	137.136	29	23	23	123.6	0.479	-1.06	0.756705	50.62	9.72852e+06	2.35685e+06	High	High	IPO5
High	Master Protein	Q08945	FACT complex subunit SSRP1 OS=Homo sapiens OX=9606 GN=SSRP1 PE=1 SV=1	SSRP1	136.559	32	24	24	81	0.085	-3.55	0.236427	50.69	3.65849e+07	3.1045e+06	High	High	SSRP1
High	Master Protein	Q9UHB9	Signal recognition particle subunit SRP68 OS=Homo sapiens OX=9606 GN=SRP68 PE=1 SV=2	SRP68	136.295	43	24	24	70.7	0.177	-2.5	0.640523	50.9	1.45126e+07	2.98668e+06	High	High	SRP68
High	Master Protein	P46940	Ras GTPase-activating-like protein IQGAP1 OS=Homo sapiens OX=9606 GN=IQGAP1 PE=1 SV=1	IQGAP1	135.173	24	28	28	189.1	0.001	-9.97	2.30838e-17		4.18828e+06		High	Not Found	IQGAP1
High	Master Protein	P09327	Villin-1 OS=Homo sapiens OX=9606 GN=VIL1 PE=1 SV=4	VIL1	134.971	38	25	25	92.6	0.001	-9.97	2.30838e-17		1.19523e+07		High	Not Found	VIL1
High	Master Protein	P11940	Polyadenylate-binding protein 1 OS=Homo sapiens OX=9606 GN=PABPC1 PE=1 SV=2	PABPC1	134.428	42	24	19	70.6	0.276	-1.86	0.939981	29.55	2.15532e+07	5.61924e+06	High	High	PABPC1
High	Master Protein	P28331	NADH-ubiquinone oxidoreductase 75 kDa subunit, mitochondrial OS=Homo sapiens OX=9606 GN=NDUFS1 PE=1 SV=3	NDUFS1	133.622	42	22	22	79.4	0.144	-2.79	0.559141	67.9	9.30537e+06	945312	High	High	NDUFS1
High	Master Protein	Q00839	Heterogeneous nuclear ribonucleoprotein U OS=Homo sapiens OX=9606 GN=HNRNPU PE=1 SV=6	HNRNPU	133.436	29	27	27	90.5	0.856	-0.22	0.41848	24.7	2.57973e+07	2.04759e+07	High	High	HNRNPU
High	Master Protein	P55060	Exportin-2 OS=Homo sapiens OX=9606 GN=CSE1L PE=1 SV=3	CSE1L	132.356	27	25	25	110.3	0.202	-2.31	0.73423	38.89	2.01255e+07	4.01262e+06	High	High	CSE1L
High	Master Protein	P35637	RNA-binding protein FUS OS=Homo sapiens OX=9606 GN=FUS PE=1 SV=1	FUS	131.739	14	10	8	53.4	0.571	-0.81	0.637549	75.7	4.18093e+07	2.90999e+07	High	High	FUS
High	Master Protein	O43143	Pre-mRNA-splicing factor ATP-dependent RNA helicase DHX15 OS=Homo sapiens OX=9606 GN=DHX15 PE=1 SV=2	DHX15	130.016	30	25	25	90.9	0.179	-2.48	0.649009	19.19	2.33009e+07	3.17029e+06	High	High	DHX15
High	Master Protein	O43242	26S proteasome non-ATPase regulatory subunit 3 OS=Homo sapiens OX=9606 GN=PSMD3 PE=1 SV=2	PSMD3	129.679	48	26	26	60.9	0.095	-3.39	0.295621	26.99	2.00188e+07	677467	High	High	PSMD3
High	Master Protein	Q9Y678	Coatomer subunit gamma-1 OS=Homo sapiens OX=9606 GN=COPG1 PE=1 SV=1	COPG1	129.25	32	23	21	97.7	0.551	-0.86	0.662955	33.64	7.95225e+06	4.12459e+06	High	High	COPG1
High	Master Protein	Q9UBF2	Coatomer subunit gamma-2 OS=Homo sapiens OX=9606 GN=COPG2 PE=1 SV=1	COPG2	128.62	38	26	24	97.6	0.252	-1.99	0.893622	20.95	1.53064e+07	3.71074e+06	High	High	COPG2
High	Master Protein	P27694	Replication protein A 70 kDa DNA-binding subunit OS=Homo sapiens OX=9606 GN=RPA1 PE=1 SV=2	RPA1	127.505	46	23	23	68.1	0.217	-2.21	0.781425	53.43	8.76671e+06	1.32578e+06	High	High	RPA1
High	Master Protein	O15371	Eukaryotic translation initiation factor 3 subunit D OS=Homo sapiens OX=9606 GN=EIF3D PE=1 SV=1	EIF3D	126.864	48	21	21	63.9	0.099	-3.34	0.317099	38.03	1.72676e+07	1.55386e+06	High	High	EIF3D
High	Master Protein	Q49AG3	Zinc finger BED domain-containing protein 5 OS=Homo sapiens OX=9606 GN=ZBED5 PE=2 SV=2	ZBED5	125.945	35	25	25	78.9	0.23	-2.12	0.82495	27.67	1.86717e+07	3.44357e+06	High	High	ZBED5
High	Master Protein	Q9NZI8	Insulin-like growth factor 2 mRNA-binding protein 1 OS=Homo sapiens OX=9606 GN=IGF2BP1 PE=1 SV=2	IGF2BP1	125.649	43	23	21	63.4	0.295	-1.76	0.980636	40.28	2.16016e+07	6.92555e+06	High	High	IGF2BP1
High	Master Protein	O75369	Filamin-B OS=Homo sapiens OX=9606 GN=FLNB PE=1 SV=2	FLNB	124.824	15	30	24	278	0.24	-2.06	0.855145	0	3.89114e+06	69818.1	High	Peak Found	FLNB
High	Master Protein	Q7Z406	Myosin-14 OS=Homo sapiens OX=9606 GN=MYH14 PE=1 SV=2	MYH14	122.572	17	27	17	227.7	0.001	-9.97	2.30838e-17		1.144e+06		High	Not Found	MYH14
High	Master Protein	Q8WWY3	U4/U6 small nuclear ribonucleoprotein Prp31 OS=Homo sapiens OX=9606 GN=PRPF31 PE=1 SV=2	PRPF31	122.146	41	20	20	55.4	0.11	-3.18	0.376353	22.31	3.2789e+07	3.61764e+06	High	High	PRPF31
High	Master Protein	O60313	Dynamin-like 120 kDa protein, mitochondrial OS=Homo sapiens OX=9606 GN=OPA1 PE=1 SV=3	OPA1	121.51	31	24	24	111.6	0.108	-3.21	0.365267	7.48	1.88244e+07	1.255e+06	High	High	OPA1
High	Master Protein	Q14126	Desmoglein-2 OS=Homo sapiens OX=9606 GN=DSG2 PE=1 SV=2	DSG2	121.272	27	21	21	122.2	0.095	-3.4	0.293759	45.26	6.47287e+06	130681	High	High	DSG2
High	Master Protein	Q06210	Glutamine--fructose-6-phosphate aminotransferase [isomerizing] 1 OS=Homo sapiens OX=9606 GN=GFPT1 PE=1 SV=3	GFPT1	120.71	38	22	17	78.8	0.207	-2.27	0.747146	41.64	1.19161e+07	2.19428e+06	High	High	GFPT1
High	Master Protein	Q92598	Heat shock protein 105 kDa OS=Homo sapiens OX=9606 GN=HSPH1 PE=1 SV=1	HSPH1	119.361	38	27	25	96.8	0.771	-0.37	0.492733	9.7	9.07886e+06	4.7586e+06	High	High	HSPH1
High	Master Protein	P02538	Keratin, type II cytoskeletal 6A OS=Homo sapiens OX=9606 GN=KRT6A PE=1 SV=3	KRT6A	118.916	38	24	3	60	1.487	0.57	0.139999	7.25	2.38424e+06	3.8475e+06	High	High	KRT6A
High	Master Protein	P35609	Alpha-actinin-2 OS=Homo sapiens OX=9606 GN=ACTN2 PE=1 SV=1	ACTN2	118.913	30	22	7	103.8	0.453	-1.14	0.799087	0	441432	541627	High	High	ACTN2
High	Master Protein	O94973	AP-2 complex subunit alpha-2 OS=Homo sapiens OX=9606 GN=AP2A2 PE=1 SV=2	AP2A2	118.514	33	26	14	103.9	0.11	-3.19	0.373135	18.33	6.19379e+06	338000	High	Peak Found	AP2A2
High	Master Protein	Q8N5C8	TGF-beta-activated kinase 1 and MAP3K7-binding protein 3 OS=Homo sapiens OX=9606 GN=TAB3 PE=1 SV=3	TAB3	118.026	47	19	19	78.6	0.315	-1.67	0.999184	33.93	1.03334e+07	3.17555e+06	High	High	TAB3
High	Master Protein	Q01804	OTU domain-containing protein 4 OS=Homo sapiens OX=9606 GN=OTUD4 PE=1 SV=4	OTUD4	117.889	31	28	27	124	0.23	-2.12	0.82495	62.17	1.23102e+07	5.6077e+06	High	High	OTUD4
High	Master Protein	Q9UHD8	Septin-9 OS=Homo sapiens OX=9606 GN=SEPTIN9 PE=1 SV=2	SEPTIN9	117.668	49	24	24	65.4	0.23	-2.12	0.825769	39.8	1.85368e+07	4.6901e+06	High	High	SEPTIN9
High	Master Protein	Q9UH99	SUN domain-containing protein 2 OS=Homo sapiens OX=9606 GN=SUN2 PE=1 SV=3	SUN2	116.569	38	16	16	80.3	0.829	-0.27	0.443409	36.53	5.4643e+06	3.79589e+06	High	High	SUN2
High	Master Protein	Q92945	Far upstream element-binding protein 2 OS=Homo sapiens OX=9606 GN=KHSRP PE=1 SV=4	KHSRP	115.932	37	23	21	73.1	0.308	-1.7	0.99358	30.22	1.02493e+07	2.12594e+06	High	High	KHSRP
High	Master Protein	P11586	C-1-tetrahydrofolate synthase, cytoplasmic OS=Homo sapiens OX=9606 GN=MTHFD1 PE=1 SV=3	MTHFD1	115.83	36	29	29	101.5	0.296	-1.76	0.981445	21.37	9.45698e+06	2.01239e+06	High	High	MTHFD1
High	Master Protein	P35606	Coatomer subunit beta' OS=Homo sapiens OX=9606 GN=COPB2 PE=1 SV=2	COPB2	115.521	35	25	25	102.4	0.587	-0.77	0.617864	37.3	1.09947e+07	5.65209e+06	High	High	COPB2
High	Master Protein	O14980	Exportin-1 OS=Homo sapiens OX=9606 GN=XPO1 PE=1 SV=1	XPO1	115.231	24	22	22	123.3	0.291	-1.78	0.970977	36.42	9.70166e+06	2.2173e+06	High	High	XPO1
High	Master Protein	P20700	Lamin-B1 OS=Homo sapiens OX=9606 GN=LMNB1 PE=1 SV=2	LMNB1	115.125	46	29	26	66.4	0.281	-1.83	0.954223	19.81	1.38537e+07	2.86177e+06	High	High	LMNB1
High	Master Protein	Q01813	ATP-dependent 6-phosphofructokinase, platelet type OS=Homo sapiens OX=9606 GN=PFKP PE=1 SV=2	PFKP	114.121	35	21	17	85.5	0.484	-1.05	0.749202	30.54	9.11094e+06	4.63962e+06	High	High	PFKP
High	Master Protein	P33176	Kinesin-1 heavy chain OS=Homo sapiens OX=9606 GN=KIF5B PE=1 SV=1	KIF5B	112.787	31	24	17	109.6	0.803	-0.32	0.46507	23.15	5.3694e+06	4.40929e+06	High	High	KIF5B
High	Master Protein	Q92499	ATP-dependent RNA helicase DDX1 OS=Homo sapiens OX=9606 GN=DDX1 PE=1 SV=2	DDX1	112.672	35	23	23	82.4	0.202	-2.3	0.735206	42.85	2.11476e+07	3.70807e+06	High	High	DDX1
High	Master Protein	O00425	Insulin-like growth factor 2 mRNA-binding protein 3 OS=Homo sapiens OX=9606 GN=IGF2BP3 PE=1 SV=2	IGF2BP3	112.617	37	19	16	63.7	0.221	-2.18	0.797656	16.48	8.20628e+06	1.47683e+06	High	High	IGF2BP3
High	Master Protein	O60763	General vesicular transport factor p115 OS=Homo sapiens OX=9606 GN=USO1 PE=1 SV=2	USO1	112.608	30	22	22	107.8	0.255	-1.97	0.898454	20.41	7.61311e+06	1.63405e+06	High	High	USO1
High	Master Protein	P61978	Heterogeneous nuclear ribonucleoprotein K OS=Homo sapiens OX=9606 GN=HNRNPK PE=1 SV=1	HNRNPK	112.19	40	17	17	50.9	0.111	-3.17	0.382864	30.95	3.35934e+07	3.33391e+06	High	High	HNRNPK
High	Master Protein	P13797	Plastin-3 OS=Homo sapiens OX=9606 GN=PLS3 PE=1 SV=4	PLS3	111.555	37	19	16	70.8	0.171	-2.55	0.617864	36.96	1.00763e+07	932197	High	High	PLS3
High	Master Protein	Q9UDY2	Tight junction protein ZO-2 OS=Homo sapiens OX=9606 GN=TJP2 PE=1 SV=2	TJP2	111.5	27	26	26	133.9	0.258	-1.96	0.903731	0	8.74872e+06	318005	High	Peak Found	TJP2
High	Master Protein	A6NI28	Rho GTPase-activating protein 42 OS=Homo sapiens OX=9606 GN=ARHGAP42 PE=1 SV=3	ARHGAP42	111.309	38	29	29	98.5	1.411	0.5	0.156366	29.87	1.10971e+07	1.47497e+07	High	High	ARHGAP42
High	Master Protein	Q9NZJ5	Eukaryotic translation initiation factor 2-alpha kinase 3 OS=Homo sapiens OX=9606 GN=EIF2AK3 PE=1 SV=3	EIF2AK3	111.212	27	22	22	125.1	0.201	-2.32	0.730392	15.55	6.36949e+06	867145	High	High	EIF2AK3
High	Master Protein	Q13367	AP-3 complex subunit beta-2 OS=Homo sapiens OX=9606 GN=AP3B2 PE=1 SV=2	AP3B2	111.162	29	27	19	119	0.214	-2.23	0.772151	26.11	9.12329e+06	611925	High	Peak Found	AP3B2
High	Master Protein	Q9Y262	Eukaryotic translation initiation factor 3 subunit L OS=Homo sapiens OX=9606 GN=EIF3L PE=1 SV=1	EIF3L	110.897	41	23	23	66.7	0.121	-3.04	0.443812	42.4	3.00616e+07	2.61516e+06	High	High	EIF3L
High	Master Protein	P04843	Dolichyl-diphosphooligosaccharide--protein glycosyltransferase subunit 1 OS=Homo sapiens OX=9606 GN=RPN1 PE=1 SV=1	RPN1	110.702	34	20	20	68.5	0.27	-1.89	0.931749	36.37	1.99937e+07	5.1105e+06	High	High	RPN1
High	Master Protein	Q8N8S7	Protein enabled homolog OS=Homo sapiens OX=9606 GN=ENAH PE=1 SV=2	ENAH	110.209	38	18	18	66.5	0.11	-3.19	0.373981	33.65	1.17702e+07	705285	High	High	ENAH
High	Master Protein	Q14697	Neutral alpha-glucosidase AB OS=Homo sapiens OX=9606 GN=GANAB PE=1 SV=3	GANAB	110.164	29	24	24	106.8	0.627	-0.67	0.568736	31.47	1.0517e+07	6.38799e+06	High	High	GANAB
High	Master Protein	P04259	Keratin, type II cytoskeletal 6B OS=Homo sapiens OX=9606 GN=KRT6B PE=1 SV=5	KRT6B	108.514	33	22	1	60	1.33	0.41	0.179734	0	182478	242619	High	High	KRT6B
High	Master Protein	Q12906	Interleukin enhancer-binding factor 3 OS=Homo sapiens OX=9606 GN=ILF3 PE=1 SV=3	ILF3	108.199	23	20	15	95.3	0.392	-1.35	0.900122	26.48	1.28981e+07	4.60942e+06	High	High	ILF3
High	Master Protein	O43795	Unconventional myosin-Ib OS=Homo sapiens OX=9606 GN=MYO1B PE=1 SV=3	MYO1B	107.954	25	25	25	131.9	0.16	-2.64	0.568736	20.54	9.67835e+06	709112	High	High	MYO1B
High	Master Protein	Q7Z353	Highly divergent homeobox OS=Homo sapiens OX=9606 GN=HDX PE=1 SV=1	HDX	107.387	36	22	22	77.2	0.454	-1.14	0.79785	44.5	1.6533e+07	5.89955e+06	High	High	HDX
High	Master Protein	Q13283	Ras GTPase-activating protein-binding protein 1 OS=Homo sapiens OX=9606 GN=G3BP1 PE=1 SV=1	G3BP1	107.198	35	12	11	52.1	0.118	-3.08	0.425583	23.34	1.29364e+07	1.4084e+06	High	High	G3BP1
High	Master Protein	Q07157	Tight junction protein ZO-1 OS=Homo sapiens OX=9606 GN=TJP1 PE=1 SV=3	TJP1	106.13	18	24	24	195.3	0.297	-1.75	0.984129	236.07	4.01818e+06	227300	High	Peak Found	TJP1
High	Master Protein	P49916	DNA ligase 3 OS=Homo sapiens OX=9606 GN=LIG3 PE=1 SV=2	LIG3	106.116	29	26	26	112.8	0.103	-3.29	0.337181	43.23	1.04244e+07	1.13159e+06	High	High	LIG3
High	Master Protein	O15231	Zinc finger protein 185 OS=Homo sapiens OX=9606 GN=ZNF185 PE=1 SV=3	ZNF185	105.54	45	22	22	73.5	0.513	-0.96	0.713612	0	6.81816e+06	224302	High	Peak Found	ZNF185
High	Master Protein	Q6UB35	Monofunctional C1-tetrahydrofolate synthase, mitochondrial OS=Homo sapiens OX=9606 GN=MTHFD1L PE=1 SV=1	MTHFD1L	104.837	26	23	23	105.7	0.192	-2.38	0.700328	30.64	1.07524e+07	1.26958e+06	High	High	MTHFD1L
High	Master Protein	P46821	Microtubule-associated protein 1B OS=Homo sapiens OX=9606 GN=MAP1B PE=1 SV=2	MAP1B	103.825	11	17	17	270.5	0.329	-1.6	0.993309	15.59	9.1139e+06	2.45496e+06	High	High	MAP1B
High	Master Protein	P35241	Radixin OS=Homo sapiens OX=9606 GN=RDX PE=1 SV=1	RDX	102.493	31	21	9	68.5	0.616	-0.7	0.58286	10.45	1.04184e+06	454293	High	High	RDX
High	Master Protein	O76094	Signal recognition particle subunit SRP72 OS=Homo sapiens OX=9606 GN=SRP72 PE=1 SV=3	SRP72	102.212	37	23	23	74.6	0.116	-3.11	0.40835	55.5	9.9297e+06	526996	High	High	SRP72
High	Master Protein	P05023	Sodium/potassium-transporting ATPase subunit alpha-1 OS=Homo sapiens OX=9606 GN=ATP1A1 PE=1 SV=1	ATP1A1	101.195	24	19	19	112.8	0.476	-1.07	0.761553	25.95	6.75716e+06	2.58506e+06	High	High	ATP1A1
High	Master Protein	P60709	Actin, cytoplasmic 1 OS=Homo sapiens OX=9606 GN=ACTB PE=1 SV=1	ACTB	101.07	52	15	7	41.7	0.196	-2.35	0.713834	21.93	1.92724e+07	3.70586e+06	High	High	ACTB
High	Master Protein	P17844	Probable ATP-dependent RNA helicase DDX5 OS=Homo sapiens OX=9606 GN=DDX5 PE=1 SV=1	DDX5	100.787	36	25	21	69.1	0.283	-1.82	0.958319	15.45	2.33908e+07	6.88915e+06	High	High	DDX5
High	Master Protein	Q14195	Dihydropyrimidinase-related protein 3 OS=Homo sapiens OX=9606 GN=DPYSL3 PE=1 SV=1	DPYSL3	100.754	38	16	12	61.9	0.07	-3.84	0.152052	79.38	6.02907e+06	243779	High	Peak Found	DPYSL3
High	Master Protein	P08779	Keratin, type I cytoskeletal 16 OS=Homo sapiens OX=9606 GN=KRT16 PE=1 SV=4	KRT16	99.977	43	20	8	51.2	0.631	-0.66	0.565038	0	213444	198548	High	High	KRT16
High	Master Protein	Q03252	Lamin-B2 OS=Homo sapiens OX=9606 GN=LMNB2 PE=1 SV=4	LMNB2	98.892	45	26	23	69.9	0.245	-2.03	0.869186	28.31	7.00993e+06	758428	High	High	LMNB2
High	Master Protein	Q86VP6	Cullin-associated NEDD8-dissociated protein 1 OS=Homo sapiens OX=9606 GN=CAND1 PE=1 SV=2	CAND1	98.323	21	22	22	136.3	0.401	-1.32	0.888712	39.1	9.30142e+06	5.40309e+06	High	High	CAND1
High	Master Protein	Q9UM54	Unconventional myosin-VI OS=Homo sapiens OX=9606 GN=MYO6 PE=1 SV=4	MYO6	97.497	21	23	23	149.6	0.001	-9.97	2.30838e-17		4.27433e+06		High	Not Found	MYO6
High	Master Protein	P38606	V-type proton ATPase catalytic subunit A OS=Homo sapiens OX=9606 GN=ATP6V1A PE=1 SV=2	ATP6V1A	97.218	38	18	18	68.3	0.171	-2.54	0.619439	22.5	1.01491e+07	1.07911e+06	High	High	ATP6V1A
High	Master Protein	P41250	Glycine--tRNA ligase OS=Homo sapiens OX=9606 GN=GARS1 PE=1 SV=3	GARS1	95.92	35	24	24	83.1	0.169	-2.56	0.610065	25.7	1.27061e+07	1.63974e+06	High	High	GARS1
High	Master Protein	Q15046	Lysine--tRNA ligase OS=Homo sapiens OX=9606 GN=KARS1 PE=1 SV=3	KARS1	95.602	36	18	18	68	0.129	-2.96	0.485019	50.88	9.51352e+06	531712	High	High	KARS1
High	Master Protein	Q12931	Heat shock protein 75 kDa, mitochondrial OS=Homo sapiens OX=9606 GN=TRAP1 PE=1 SV=3	TRAP1	95.237	36	20	19	80.1	0.142	-2.81	0.554259	24.98	6.13414e+06	482646	High	High	TRAP1
High	Master Protein	Q9HAV4	Exportin-5 OS=Homo sapiens OX=9606 GN=XPO5 PE=1 SV=1	XPO5	94.685	20	19	19	136.2	0.305	-1.72	0.992864	19.44	4.03515e+06	547158	High	High	XPO5
High	Master Protein	P08237	ATP-dependent 6-phosphofructokinase, muscle type OS=Homo sapiens OX=9606 GN=PFKM PE=1 SV=2	PFKM	94.405	33	17	15	85.1	0.226	-2.15	0.812549	53.02	4.9791e+06	583488	High	High	PFKM
High	Master Protein	Q96AV8	Transcription factor E2F7 OS=Homo sapiens OX=9606 GN=E2F7 PE=1 SV=3	E2F7	93.588	25	18	18	99.8	0.562	-0.83	0.647948	31.31	3.50923e+06	1.59994e+06	High	High	E2F7
High	Master Protein	P49736	DNA replication licensing factor MCM2 OS=Homo sapiens OX=9606 GN=MCM2 PE=1 SV=4	MCM2	93.24	28	21	21	101.8	0.284	-1.82	0.958319	53.73	1.27912e+07	3.39819e+06	High	High	MCM2
High	Master Protein	P22314	Ubiquitin-like modifier-activating enzyme 1 OS=Homo sapiens OX=9606 GN=UBA1 PE=1 SV=3	UBA1	93.055	23	20	20	117.8	1.521	0.61	0.132664	29.76	2.48637e+06	3.37271e+06	High	High	UBA1
High	Master Protein	Q14677	Clathrin interactor 1 OS=Homo sapiens OX=9606 GN=CLINT1 PE=1 SV=1	CLINT1	92.785	27	16	16	68.2	0.471	-1.09	0.771576	0	8.24115e+06	433932	High	Peak Found	CLINT1
High	Master Protein	P56192	Methionine--tRNA ligase, cytoplasmic OS=Homo sapiens OX=9606 GN=MARS1 PE=1 SV=2	MARS1	90.9	24	18	18	101.1	0.137	-2.87	0.529268	57.14	1.07847e+07	2.34074e+06	High	High	MARS1
High	Master Protein	Q92841	Probable ATP-dependent RNA helicase DDX17 OS=Homo sapiens OX=9606 GN=DDX17 PE=1 SV=2	DDX17	90.854	35	21	17	80.2	0.32	-1.64	0.99754	20.15	1.05374e+07	2.73709e+06	High	High	DDX17
High	Master Protein	Q9P270	SLAIN motif-containing protein 2 OS=Homo sapiens OX=9606 GN=SLAIN2 PE=1 SV=2	SLAIN2	90.676	40	16	15	62.5	0.346	-1.53	0.970977	19.43	1.28952e+07	4.84145e+06	High	High	SLAIN2
High	Master Protein	O60506	Heterogeneous nuclear ribonucleoprotein Q OS=Homo sapiens OX=9606 GN=SYNCRIP PE=1 SV=2	SYNCRIP	89.589	37	20	15	69.6	0.284	-1.82	0.958319	23.29	8.14329e+06	1.34587e+06	High	High	SYNCRIP
High	Master Protein	Q9NVI7	ATPase family AAA domain-containing protein 3A OS=Homo sapiens OX=9606 GN=ATAD3A PE=1 SV=2	ATAD3A	88.16	40	22	7	71.3	0.138	-2.85	0.539133	30.49	1.40054e+07	1.3259e+06	High	High	ATAD3A
High	Master Protein	Q12965	Unconventional myosin-Ie OS=Homo sapiens OX=9606 GN=MYO1E PE=1 SV=2	MYO1E	88.079	20	19	19	127	0.001	-9.97	2.30838e-17		3.75257e+06		High	Not Found	MYO1E
High	Master Protein	P46060	Ran GTPase-activating protein 1 OS=Homo sapiens OX=9606 GN=RANGAP1 PE=1 SV=1	RANGAP1	87.831	38	18	18	63.5	0.174	-2.52	0.63106	24.97	1.21402e+07	1.47853e+07	High	High	RANGAP1
High	Master Protein	O94832	Unconventional myosin-Id OS=Homo sapiens OX=9606 GN=MYO1D PE=1 SV=2	MYO1D	87.426	23	20	20	116.1	0.179	-2.48	0.649009	0	6.12665e+06	132045	High	Peak Found	MYO1D
High	Master Protein	P02768	Albumin OS=Homo sapiens OX=9606 GN=ALB PE=1 SV=2	ALB	86.127	32	18	18	69.3	2.238	1.16	0.0467258	35.21	1.52756e+07	5.52182e+07	High	High	ALB
High	Master Protein	Q8N1F7	Nuclear pore complex protein Nup93 OS=Homo sapiens OX=9606 GN=NUP93 PE=1 SV=2	NUP93	85.992	30	23	23	93.4	0.128	-2.96	0.482119	18.72	1.04376e+07	426112	High	Peak Found	NUP93
High	Master Protein	P40227	T-complex protein 1 subunit zeta OS=Homo sapiens OX=9606 GN=CCT6A PE=1 SV=3	CCT6A	85.778	46	20	20	58	0.106	-3.24	0.351407	9.25	2.38471e+07	1.34866e+06	High	High	CCT6A
High	Master Protein	Q6IN85	Serine/threonine-protein phosphatase 4 regulatory subunit 3A OS=Homo sapiens OX=9606 GN=PPP4R3A PE=1 SV=1	PPP4R3A	85.731	33	21	21	95.3	0.199	-2.33	0.724513	33.81	5.45141e+06	520099	High	High	PPP4R3A
High	Master Protein	O00515	Ladinin-1 OS=Homo sapiens OX=9606 GN=LAD1 PE=1 SV=2	LAD1	84.705	47	21	21	57.1	0.001	-9.97	2.30838e-17		1.2563e+07		High	Not Found	LAD1
High	Master Protein	O60716	Catenin delta-1 OS=Homo sapiens OX=9606 GN=CTNND1 PE=1 SV=1	CTNND1	84.383	29	21	21	108.1	0.302	-1.73	0.990457	29.13	5.0213e+06	710488	High	High	CTNND1
High	Master Protein	P13667	Protein disulfide-isomerase A4 OS=Homo sapiens OX=9606 GN=PDIA4 PE=1 SV=2	PDIA4	84.295	38	21	21	72.9	0.648	-0.63	0.559141	24.49	4.265e+06	2.80066e+06	High	High	PDIA4
High	Master Protein	P50990	T-complex protein 1 subunit theta OS=Homo sapiens OX=9606 GN=CCT8 PE=1 SV=4	CCT8	84.15	40	21	21	59.6	0.213	-2.23	0.771458	17.01	9.08584e+06	930747	High	High	CCT8
High	Master Protein	Q58FG0	Putative heat shock protein HSP 90-alpha A5 OS=Homo sapiens OX=9606 GN=HSP90AA5P PE=2 SV=1	HSP90AA5P	83.466	19	10	2	38.7	6.867	2.78	0.000672765	0	29831.6	739056	Peak Found	High	HSP90AA5P
High	Master Protein	Q9H3U1	Protein unc-45 homolog A OS=Homo sapiens OX=9606 GN=UNC45A PE=1 SV=1	UNC45A	82.74	25	20	20	103	0.001	-9.97	2.30838e-17		7.85922e+06		High	Not Found	UNC45A
High	Master Protein	P27824	Calnexin OS=Homo sapiens OX=9606 GN=CANX PE=1 SV=2	CANX	82.629	26	18	18	67.5	0.335	-1.58	0.987685	40.05	1.12442e+07	2.69119e+06	High	High	CANX
High	Master Protein	P78527	DNA-dependent protein kinase catalytic subunit OS=Homo sapiens OX=9606 GN=PRKDC PE=1 SV=3	PRKDC	82.378	7	26	26	468.8	0.3	-1.74	0.987692	34.5	4.85153e+06	356788	High	High	PRKDC
High	Master Protein	Q15233	Non-POU domain-containing octamer-binding protein OS=Homo sapiens OX=9606 GN=NONO PE=1 SV=4	NONO	81.198	42	16	14	54.2	0.193	-2.38	0.700503	45.36	1.69092e+07	3.75321e+06	High	High	NONO
High	Master Protein	O75534	Cold shock domain-containing protein E1 OS=Homo sapiens OX=9606 GN=CSDE1 PE=1 SV=2	CSDE1	81.054	30	22	22	88.8	0.161	-2.63	0.57343	40.59	8.27524e+06	914559	High	High	CSDE1
High	Master Protein	O15488	Glycogenin-2 OS=Homo sapiens OX=9606 GN=GYG2 PE=1 SV=2	GYG2	81.025	22	9	9	55.1	0.289	-1.79	0.968942	46.88	4.81797e+06	1.2103e+06	High	High	GYG2
High	Master Protein	Q5T9A4	ATPase family AAA domain-containing protein 3B OS=Homo sapiens OX=9606 GN=ATAD3B PE=1 SV=1	ATAD3B	80.861	33	20	5	72.5	0.121	-3.04	0.443467	0	2.41038e+06	139475	High	Peak Found	ATAD3B
High	Master Protein	P49792	E3 SUMO-protein ligase RanBP2 OS=Homo sapiens OX=9606 GN=RANBP2 PE=1 SV=2	RANBP2	80.829	7	15	15	358	0.001	-9.97	2.30838e-17		1.17348e+06		High	Not Found	RANBP2
High	Master Protein	Q9NP73	Putative bifunctional UDP-N-acetylglucosamine transferase and deubiquitinase ALG13 OS=Homo sapiens OX=9606 GN=ALG13 PE=1 SV=2	ALG13	80.652	17	15	14	126	0.158	-2.66	0.560746	47.52	2.49784e+06	214643	High	High	ALG13
High	Master Protein	Q16531	DNA damage-binding protein 1 OS=Homo sapiens OX=9606 GN=DDB1 PE=1 SV=1	DDB1	80.626	24	22	22	126.9	0.936	-0.1	0.36012	47.25	6.78591e+06	4.11692e+06	High	High	DDB1
High	Master Protein	P05186	Alkaline phosphatase, tissue-nonspecific isozyme OS=Homo sapiens OX=9606 GN=ALPL PE=1 SV=4	ALPL	80.267	30	13	13	57.3	0.075	-3.73	0.177942	5.7	1.30916e+07	365430	High	Peak Found	ALPL
High	Master Protein	Q07866	Kinesin light chain 1 OS=Homo sapiens OX=9606 GN=KLC1 PE=1 SV=2	KLC1	79.84	34	19	14	65.3	0.314	-1.67	0.99754	26.96	8.78268e+06	1.78844e+06	High	High	KLC1
High	Master Protein	P55786	Puromycin-sensitive aminopeptidase OS=Homo sapiens OX=9606 GN=NPEPPS PE=1 SV=2	NPEPPS	79.554	25	22	22	103.2	0.346	-1.53	0.970977	13.48	8.46139e+06	2.22644e+06	High	High	NPEPPS
High	Master Protein	O95831	Apoptosis-inducing factor 1, mitochondrial OS=Homo sapiens OX=9606 GN=AIFM1 PE=1 SV=1	AIFM1	79.093	32	17	17	66.9	0.107	-3.22	0.360373	20.19	1.10381e+07	3.4819e+06	High	Peak Found	AIFM1
High	Master Protein	Q16875	6-phosphofructo-2-kinase/fructose-2,6-bisphosphatase 3 OS=Homo sapiens OX=9606 GN=PFKFB3 PE=1 SV=1	PFKFB3	78.677	39	18	16	59.6	0.357	-1.49	0.955313	25.92	8.47404e+06	2.45379e+06	High	High	PFKFB3
High	Master Protein	Q58FF6	Putative heat shock protein HSP 90-beta 4 OS=Homo sapiens OX=9606 GN=HSP90AB4P PE=5 SV=1	HSP90AB4P	78.411	12	9	1	58.2	1000	9.97	2.30838e-17			2.83991e+06	Not Found	High	HSP90AB4P
High	Master Protein	P54886	Delta-1-pyrroline-5-carboxylate synthase OS=Homo sapiens OX=9606 GN=ALDH18A1 PE=1 SV=2	ALDH18A1	78.384	27	16	16	87.2	0.143	-2.8	0.558054	3.98	4.59354e+06	297457	High	High	ALDH18A1
High	Master Protein	P53621	Coatomer subunit alpha OS=Homo sapiens OX=9606 GN=COPA PE=1 SV=2	COPA	77.976	17	18	18	138.3	0.54	-0.89	0.675557	34.96	2.90001e+06	1.26383e+06	High	High	COPA
High	Master Protein	O94776	Metastasis-associated protein MTA2 OS=Homo sapiens OX=9606 GN=MTA2 PE=1 SV=1	MTA2	77.594	39	21	17	75	0.173	-2.53	0.627407	28.98	1.03391e+07	1.83165e+06	High	High	MTA2
High	Master Protein	Q8N1G4	Leucine-rich repeat-containing protein 47 OS=Homo sapiens OX=9606 GN=LRRC47 PE=1 SV=1	LRRC47	77.436	30	15	15	63.4	0.146	-2.78	0.559141	10.76	4.77063e+06	155361	High	High	LRRC47
High	Master Protein	O95573	Long-chain-fatty-acid--CoA ligase 3 OS=Homo sapiens OX=9606 GN=ACSL3 PE=1 SV=3	ACSL3	77.325	33	18	16	80.4	0.129	-2.95	0.485539	142.1	7.2009e+06	842016	High	Peak Found	ACSL3
High	Master Protein	P05165	Propionyl-CoA carboxylase alpha chain, mitochondrial OS=Homo sapiens OX=9606 GN=PCCA PE=1 SV=4	PCCA	76.857	32	19	19	80	0.181	-2.46	0.660023	52.74	5.1432e+06	199157	High	High	PCCA
High	Master Protein	Q8IVH2	Forkhead box protein P4 OS=Homo sapiens OX=9606 GN=FOXP4 PE=1 SV=1	FOXP4	76.24	30	12	10	73.4	0.263	-1.92	0.919555	15.82	5.9919e+06	1.63029e+06	High	High	FOXP4
High	Master Protein	P14618	Pyruvate kinase PKM OS=Homo sapiens OX=9606 GN=PKM PE=1 SV=4	PKM	75.015	40	16	16	57.9	0.198	-2.33	0.721839	48.12	6.531e+06	752550	High	High	PKM
High	Master Protein	Q14568	Heat shock protein HSP 90-alpha A2 OS=Homo sapiens OX=9606 GN=HSP90AA2P PE=1 SV=2	HSP90AA2P	74.593	32	12	1	39.3							Not Found	High	HSP90AA2P
High	Master Protein	Q9NR30	Nucleolar RNA helicase 2 OS=Homo sapiens OX=9606 GN=DDX21 PE=1 SV=5	DDX21	74.495	30	19	19	87.3	0.136	-2.88	0.523235	28.93	7.88877e+06	1.73658e+06	High	High	DDX21
High	Master Protein	Q9BUJ2	Heterogeneous nuclear ribonucleoprotein U-like protein 1 OS=Homo sapiens OX=9606 GN=HNRNPUL1 PE=1 SV=2	HNRNPUL1	74.441	23	16	16	95.7	0.357	-1.49	0.955313	31.05	4.42184e+06	1.14339e+06	High	High	HNRNPUL1
High	Master Protein	Q15029	116 kDa U5 small nuclear ribonucleoprotein component OS=Homo sapiens OX=9606 GN=EFTUD2 PE=1 SV=1	EFTUD2	74.074	26	20	19	109.4	0.784	-0.35	0.482119	42.19	2.70413e+06	1.3113e+06	High	High	EFTUD2
High	Master Protein	P52948	Nuclear pore complex protein Nup98-Nup96 OS=Homo sapiens OX=9606 GN=NUP98 PE=1 SV=4	NUP98	73.436	12	18	18	197.5	0.365	-1.45	0.939812	0	3.23726e+06	140801	High	Peak Found	NUP98
High	Master Protein	Q8IWI9	MAX gene-associated protein OS=Homo sapiens OX=9606 GN=MGA PE=1 SV=4	MGA	73.251	7	20	20	336	0.001	-9.97	2.30838e-17		6.57069e+06		High	Not Found	MGA
High	Master Protein	Q92804	TATA-binding protein-associated factor 2N OS=Homo sapiens OX=9606 GN=TAF15 PE=1 SV=1	TAF15	73.234	22	8	6	61.8	2.119	1.08	0.0548474	110.41	1.00656e+06	3.2703e+06	High	High	TAF15
High	Master Protein	O43592	Exportin-T OS=Homo sapiens OX=9606 GN=XPOT PE=1 SV=2	XPOT	72.941	20	15	15	109.9	0.112	-3.16	0.386116	58.6	4.95345e+06	134275	High	High	XPOT
High	Master Protein	O00203	AP-3 complex subunit beta-1 OS=Homo sapiens OX=9606 GN=AP3B1 PE=1 SV=3	AP3B1	72.03	18	19	11	121.2	0.497	-1.01	0.735028	8.85	1.58622e+06	598095	High	High	AP3B1
High	Master Protein	Q9Y4W6	AFG3-like protein 2 OS=Homo sapiens OX=9606 GN=AFG3L2 PE=1 SV=2	AFG3L2	71.178	26	18	18	88.5	0.001	-9.97	2.30838e-17		4.32262e+06		High	Not Found	AFG3L2
High	Master Protein	Q14152	Eukaryotic translation initiation factor 3 subunit A OS=Homo sapiens OX=9606 GN=EIF3A PE=1 SV=1	EIF3A	70.993	16	19	19	166.5	0.52	-0.94	0.702447	21.5	4.51122e+06	1.81647e+06	High	High	EIF3A
High	Master Protein	Q15758	Neutral amino acid transporter B(0) OS=Homo sapiens OX=9606 GN=SLC1A5 PE=1 SV=2	SLC1A5	70.914	30	11	11	56.6	0.203	-2.3	0.736844	11.6	3.6523e+06	525702	High	High	SLC1A5
High	Master Protein	P47897	Glutamine--tRNA ligase OS=Homo sapiens OX=9606 GN=QARS1 PE=1 SV=1	QARS1	70.11	35	22	22	87.7	0.331	-1.59	0.990884	37.5	4.73889e+06	814928	High	High	QARS1
High	Master Protein	Q6P996	Pyridoxal-dependent decarboxylase domain-containing protein 1 OS=Homo sapiens OX=9606 GN=PDXDC1 PE=1 SV=2	PDXDC1	69.672	29	17	17	86.7	0.11	-3.18	0.376775	0	3.2436e+06	44489.9	High	Peak Found	PDXDC1
High	Master Protein	P61221	ATP-binding cassette sub-family E member 1 OS=Homo sapiens OX=9606 GN=ABCE1 PE=1 SV=1	ABCE1	68.642	25	13	13	67.3	0.114	-3.13	0.398521	194.65	6.10163e+06	71138.1	High	High	ABCE1
High	Master Protein	Q99959	Plakophilin-2 OS=Homo sapiens OX=9606 GN=PKP2 PE=1 SV=2	PKP2	68.396	25	16	16	97.4	2.39	1.26	0.038308	50.68	651403	2.84221e+06	High	High	PKP2
High	Master Protein	P26640	Valine--tRNA ligase OS=Homo sapiens OX=9606 GN=VARS1 PE=1 SV=4	VARS1	68.14	16	17	17	140.4	0.685	-0.55	0.559141	43.91	3.04491e+06	839856	High	High	VARS1
High	Master Protein	P49321	Nuclear autoantigenic sperm protein OS=Homo sapiens OX=9606 GN=NASP PE=1 SV=2	NASP	67.428	26	13	13	85.2	0.254	-1.98	0.896572	13.81	7.93397e+06	1.56278e+06	High	High	NASP
High	Master Protein	Q13330	Metastasis-associated protein MTA1 OS=Homo sapiens OX=9606 GN=MTA1 PE=1 SV=2	MTA1	67.301	25	15	12	80.7	0.159	-2.66	0.561866	21.09	5.67225e+06	639039	High	High	MTA1
High	Master Protein	Q10567	AP-1 complex subunit beta-1 OS=Homo sapiens OX=9606 GN=AP1B1 PE=1 SV=2	AP1B1	67.154	16	14	4	104.6	0.318	-1.65	0.999184	0	432555	100508	High	Peak Found	AP1B1
High	Master Protein	O60282	Kinesin heavy chain isoform 5C OS=Homo sapiens OX=9606 GN=KIF5C PE=1 SV=1	KIF5C	67.136	21	16	9	109.4	0.675	-0.57	0.559141	26.77	399021	248737	High	High	KIF5C
High	Master Protein	Q14315	Filamin-C OS=Homo sapiens OX=9606 GN=FLNC PE=1 SV=3	FLNC	67.108	9	20	12	290.8	0.79	-0.34	0.477876	2.83	337309	1.23228e+06	Peak Found	High	FLNC
High	Master Protein	P42166	Lamina-associated polypeptide 2, isoform alpha OS=Homo sapiens OX=9606 GN=TMPO PE=1 SV=2	TMPO	66.872	35	15	15	75.4	0.24	-2.06	0.855145	52.61	2.02872e+06	147899	High	High	TMPO
High	Master Protein	Q99661	Kinesin-like protein KIF2C OS=Homo sapiens OX=9606 GN=KIF2C PE=1 SV=2	KIF2C	66.855	26	16	14	81.3	0.904	-0.15	0.380809	0	5.34897e+06	171728	High	Peak Found	KIF2C
High	Master Protein	P51114	Fragile X mental retardation syndrome-related protein 1 OS=Homo sapiens OX=9606 GN=FXR1 PE=1 SV=3	FXR1	66.696	29	13	11	69.7	0.181	-2.47	0.657315	31.9	7.47859e+06	1.15127e+06	High	High	FXR1
High	Master Protein	Q13310	Polyadenylate-binding protein 4 OS=Homo sapiens OX=9606 GN=PABPC4 PE=1 SV=1	PABPC4	66.371	23	15	10	70.7	0.29	-1.79	0.968942	36.95	3.81218e+06	597608	High	High	PABPC4
High	Master Protein	P49959	Double-strand break repair protein MRE11 OS=Homo sapiens OX=9606 GN=MRE11 PE=1 SV=3	MRE11	66.156	31	18	18	80.5	0.154	-2.7	0.559141	13.65	5.70461e+06	378882	High	High	MRE11
High	Master Protein	Q7KZF4	Staphylococcal nuclease domain-containing protein 1 OS=Homo sapiens OX=9606 GN=SND1 PE=1 SV=1	SND1	66.077	21	14	14	101.9	0.824	-0.28	0.446134	15.95	2.29829e+06	1.30037e+06	High	High	SND1
High	Master Protein	O94952	F-box only protein 21 OS=Homo sapiens OX=9606 GN=FBXO21 PE=2 SV=2	FBXO21	65.848	22	11	11	72.2	0.184	-2.44	0.67074	37.05	9.82092e+06	1.77898e+06	High	High	FBXO21
High	Master Protein	Q9NYF8	Bcl-2-associated transcription factor 1 OS=Homo sapiens OX=9606 GN=BCLAF1 PE=1 SV=2	BCLAF1	64.941	20	18	17	106.1	0.137	-2.87	0.529391	70.91	1.0232e+07	914226	High	High	BCLAF1
High	Master Protein	P08195	4F2 cell-surface antigen heavy chain OS=Homo sapiens OX=9606 GN=SLC3A2 PE=1 SV=3	SLC3A2	64.767	30	14	14	68	0.3	-1.74	0.987692	20.93	9.27877e+06	2.40044e+06	High	High	SLC3A2
High	Master Protein	Q13492	Phosphatidylinositol-binding clathrin assembly protein OS=Homo sapiens OX=9606 GN=PICALM PE=1 SV=2	PICALM	64.281	25	12	12	70.7	0.001	-9.97	2.30838e-17		4.11932e+06		High	Not Found	PICALM
High	Master Protein	Q9Y5K6	CD2-associated protein OS=Homo sapiens OX=9606 GN=CD2AP PE=1 SV=1	CD2AP	64.131	32	17	17	71.4	0.133	-2.91	0.50862	19.19	7.22379e+06	488144	High	High	CD2AP
High	Master Protein	Q86YZ3	Hornerin OS=Homo sapiens OX=9606 GN=HRNR PE=1 SV=2	HRNR	64.048	9	9	9	282.2	1.046	0.06	0.300189	64.96	1.18531e+06	1.45389e+06	High	High	HRNR
High	Master Protein	Q8IXB1	DnaJ homolog subfamily C member 10 OS=Homo sapiens OX=9606 GN=DNAJC10 PE=1 SV=2	DNAJC10	63.966	18	14	14	91	0.43	-1.22	0.838313	30.67	7.31158e+06	1.6211e+06	High	High	DNAJC10
High	Master Protein	O94808	Glutamine--fructose-6-phosphate aminotransferase [isomerizing] 2 OS=Homo sapiens OX=9606 GN=GFPT2 PE=1 SV=3	GFPT2	63.692	30	16	11	76.9	0.001	-9.97	2.30838e-17		2.83831e+06		High	Not Found	GFPT2
High	Master Protein	Q9Y6M1	Insulin-like growth factor 2 mRNA-binding protein 2 OS=Homo sapiens OX=9606 GN=IGF2BP2 PE=1 SV=2	IGF2BP2	63.642	24	10	8	66.1	0.376	-1.41	0.924703	17.96	754986	99940.4	High	High	IGF2BP2
High	Master Protein	P43243	Matrin-3 OS=Homo sapiens OX=9606 GN=MATR3 PE=1 SV=2	MATR3	63.479	23	16	16	94.6	1.602	0.68	0.116781	48.74	2.39517e+06	4.08247e+06	High	High	MATR3
High	Master Protein	Q9Y6D9	Mitotic spindle assembly checkpoint protein MAD1 OS=Homo sapiens OX=9606 GN=MAD1L1 PE=1 SV=2	MAD1L1	63.395	29	17	17	83	0.298	-1.74	0.986405	36.03	3.7318e+06	417326	High	High	MAD1L1
High	Master Protein	P16615	Sarcoplasmic/endoplasmic reticulum calcium ATPase 2 OS=Homo sapiens OX=9606 GN=ATP2A2 PE=1 SV=1	ATP2A2	63.314	19	17	17	114.7	0.574	-0.8	0.63434	27.8	3.20369e+06	1.67154e+06	High	High	ATP2A2
High	Master Protein	P40763	Signal transducer and activator of transcription 3 OS=Homo sapiens OX=9606 GN=STAT3 PE=1 SV=2	STAT3	62.564	22	13	13	88	0.001	-9.97	2.30838e-17		2.72419e+06		High	Not Found	STAT3
High	Master Protein	Q9BUA3	Spindlin interactor and repressor of chromatin-binding protein OS=Homo sapiens OX=9606 GN=SPINDOC PE=1 SV=3	SPINDOC	62.314	43	12	12	41	0.198	-2.34	0.720423	0	2.87485e+06	142938	High	High	SPINDOC
High	Master Protein	Q9NVE7	4'-phosphopantetheine phosphatase OS=Homo sapiens OX=9606 GN=PANK4 PE=1 SV=1	PANK4	62.075	25	16	16	85.9	0.154	-2.7	0.559141	24.09	3.60012e+06	67045.9	High	Peak Found	PANK4
High	Master Protein	Q07666	KH domain-containing, RNA-binding, signal transduction-associated protein 1 OS=Homo sapiens OX=9606 GN=KHDRBS1 PE=1 SV=1	KHDRBS1	61.887	26	9	9	48.2	0.103	-3.28	0.337999	57.05	1.44601e+07	1.98265e+06	High	High	KHDRBS1
High	Master Protein	Q92973	Transportin-1 OS=Homo sapiens OX=9606 GN=TNPO1 PE=1 SV=2	TNPO1	61.707	20	16	11	102.3	0.162	-2.63	0.577256	35.86	1.04986e+07	1.16994e+06	High	High	TNPO1
High	Master Protein	O43264	Centromere/kinetochore protein zw10 homolog OS=Homo sapiens OX=9606 GN=ZW10 PE=1 SV=3	ZW10	61.586	25	15	15	88.8	0.242	-2.05	0.860862	122.97	2.21202e+06	245109	High	Peak Found	ZW10
High	Master Protein	P54136	Arginine--tRNA ligase, cytoplasmic OS=Homo sapiens OX=9606 GN=RARS1 PE=1 SV=2	RARS1	61.514	30	16	16	75.3	0.251	-1.99	0.890522	30.52	4.05369e+06	341060	High	High	RARS1
High	Master Protein	Q9Y2A7	Nck-associated protein 1 OS=Homo sapiens OX=9606 GN=NCKAP1 PE=1 SV=1	NCKAP1	61.472	18	16	16	128.7	0.534	-0.9	0.684839	51.8	4.16829e+06	1.40876e+06	High	High	NCKAP1
High	Master Protein	Q53H47	Histone-lysine N-methyltransferase SETMAR OS=Homo sapiens OX=9606 GN=SETMAR PE=1 SV=2	SETMAR	60.965	22	14	14	78	0.001	-9.97	2.30838e-17		9.16986e+06		High	Not Found	SETMAR
High	Master Protein	P57740	Nuclear pore complex protein Nup107 OS=Homo sapiens OX=9606 GN=NUP107 PE=1 SV=1	NUP107	60.823	24	17	17	106.3	0.233	-2.1	0.833356	46.07	3.73368e+06	269866	High	High	NUP107
High	Master Protein	Q9UN86	Ras GTPase-activating protein-binding protein 2 OS=Homo sapiens OX=9606 GN=G3BP2 PE=1 SV=2	G3BP2	60.578	22	10	9	54.1	0.106	-3.23	0.35481	38.7	5.49121e+06	401204	High	High	G3BP2
High	Master Protein	Q5T7N2	LINE-1 type transposase domain-containing protein 1 OS=Homo sapiens OX=9606 GN=L1TD1 PE=1 SV=1	L1TD1	60.556	23	16	16	98.8	0.001	-9.97	2.30838e-17		1.93405e+06		High	Not Found	L1TD1
High	Master Protein	O15060	Zinc finger and BTB domain-containing protein 39 OS=Homo sapiens OX=9606 GN=ZBTB39 PE=1 SV=1	ZBTB39	60.491	21	14	14	79	0.176	-2.51	0.637549	32.15	1.11156e+07	1.57886e+06	High	High	ZBTB39
High	Master Protein	Q9UJC3	Protein Hook homolog 1 OS=Homo sapiens OX=9606 GN=HOOK1 PE=1 SV=2	HOOK1	60.341	27	15	15	84.6	0.416	-1.27	0.860862	147.42	2.41381e+06	2.2269e+07	High	Peak Found	HOOK1
High	Master Protein	Q9H0B6	Kinesin light chain 2 OS=Homo sapiens OX=9606 GN=KLC2 PE=1 SV=1	KLC2	60.013	22	10	6	68.9	0.498	-1.01	0.733824	0	894934	98127.6	High	Peak Found	KLC2
High	Master Protein	P17812	CTP synthase 1 OS=Homo sapiens OX=9606 GN=CTPS1 PE=1 SV=2	CTPS1	59.827	26	13	10	66.6	0.148	-2.76	0.559141	48.44	5.50673e+06	441257	High	High	CTPS1
High	Master Protein	Q12996	Cleavage stimulation factor subunit 3 OS=Homo sapiens OX=9606 GN=CSTF3 PE=1 SV=1	CSTF3	59.754	23	14	14	82.9	0.182	-2.46	0.660092	1.57	3.36854e+06	409020	High	High	CSTF3
High	Master Protein	Q9Y5B9	FACT complex subunit SPT16 OS=Homo sapiens OX=9606 GN=SUPT16H PE=1 SV=1	SUPT16H	59.626	21	17	17	119.8	0.409	-1.29	0.87152	45.22	3.66808e+06	887024	High	High	SUPT16H
High	Master Protein	P08133	Annexin A6 OS=Homo sapiens OX=9606 GN=ANXA6 PE=1 SV=3	ANXA6	59.616	30	17	17	75.8	2.803	1.49	0.0228184	27.87	991317	3.53947e+06	High	High	ANXA6
High	Master Protein	Q2Q1W2	E3 ubiquitin-protein ligase TRIM71 OS=Homo sapiens OX=9606 GN=TRIM71 PE=1 SV=1	TRIM71	59.429	22	13	13	93.3	0.296	-1.76	0.981878	118.85	3.20937e+06	457959	High	High	TRIM71
High	Master Protein	O43776	Asparagine--tRNA ligase, cytoplasmic OS=Homo sapiens OX=9606 GN=NARS1 PE=1 SV=1	NARS1	59.249	30	14	14	62.9	0.083	-3.58	0.225738	0	2.13039e+06	40044.8	High	Peak Found	NARS1
High	Master Protein	Q9UL18	Protein argonaute-1 OS=Homo sapiens OX=9606 GN=AGO1 PE=1 SV=3	AGO1	59.056	22	14	9	97.2	0.001	-9.97	2.30838e-17		1.30957e+06		High	Not Found	AGO1
High	Master Protein	Q93009	Ubiquitin carboxyl-terminal hydrolase 7 OS=Homo sapiens OX=9606 GN=USP7 PE=1 SV=2	USP7	59.034	17	15	15	128.2	0.325	-1.62	0.993628	12.52	2.70721e+06	615604	High	High	USP7
High	Master Protein	P40692	DNA mismatch repair protein Mlh1 OS=Homo sapiens OX=9606 GN=MLH1 PE=1 SV=1	MLH1	58.944	25	16	16	84.5	0.001	-9.97	2.30838e-17		2.80638e+06		High	Not Found	MLH1
High	Master Protein	O43390	Heterogeneous nuclear ribonucleoprotein R OS=Homo sapiens OX=9606 GN=HNRNPR PE=1 SV=1	HNRNPR	58.761	28	15	10	70.9	0.326	-1.62	0.99358	33.56	2.05794e+06	725479	High	High	HNRNPR
High	Master Protein	Q8IVW6	AT-rich interactive domain-containing protein 3B OS=Homo sapiens OX=9606 GN=ARID3B PE=1 SV=2	ARID3B	58.758	34	14	13	60.6	0.241	-2.05	0.858798	70.88	3.73985e+06	1.31798e+06	High	High	ARID3B
High	Master Protein	Q13618	Cullin-3 OS=Homo sapiens OX=9606 GN=CUL3 PE=1 SV=2	CUL3	58.687	23	14	14	88.9	0.331	-1.59	0.990884	21.83	1.72477e+06	3.698e+06	High	High	CUL3
High	Master Protein	P05787	Keratin, type II cytoskeletal 8 OS=Homo sapiens OX=9606 GN=KRT8 PE=1 SV=7	KRT8	58.602	24	16	8	53.7	0.595	-0.75	0.607931	8.65	9.42178e+06	1.35187e+06	High	High	KRT8
High	Master Protein	P17858	ATP-dependent 6-phosphofructokinase, liver type OS=Homo sapiens OX=9606 GN=PFKL PE=1 SV=6	PFKL	58.364	17	10	6	85	0.414	-1.27	0.863797	54.59	1.51466e+06	309847	High	High	PFKL
High	Master Protein	Q15459	Splicing factor 3A subunit 1 OS=Homo sapiens OX=9606 GN=SF3A1 PE=1 SV=1	SF3A1	57.762	22	16	16	88.8	0.983	-0.03	0.335586	49.44	1.79881e+06	1.37232e+06	High	High	SF3A1
High	Master Protein	Q8WUM4	Programmed cell death 6-interacting protein OS=Homo sapiens OX=9606 GN=PDCD6IP PE=1 SV=1	PDCD6IP	57.666	20	14	14	96	0.432	-1.21	0.833356	0	1.55289e+06	24091.3	High	High	PDCD6IP
High	Master Protein	O75694	Nuclear pore complex protein Nup155 OS=Homo sapiens OX=9606 GN=NUP155 PE=1 SV=1	NUP155	57.557	12	12	12	155.1	0.262	-1.93	0.915412	0	1.00342e+06	25169.5	High	Peak Found	NUP155
High	Master Protein	Q5W0B1	ORC ubiquitin ligase 1 OS=Homo sapiens OX=9606 GN=OBI1 PE=1 SV=1	OBI1	57.175	28	16	16	81.1	0.516	-0.95	0.70859	42.31	4.3184e+06	1.45677e+06	High	High	OBI1
High	Master Protein	Q96AE4	Far upstream element-binding protein 1 OS=Homo sapiens OX=9606 GN=FUBP1 PE=1 SV=3	FUBP1	57.056	30	16	12	67.5	0.492	-1.02	0.739839	18.03	3.0705e+06	1.11336e+06	High	High	FUBP1
High	Master Protein	Q71U36	Tubulin alpha-1A chain OS=Homo sapiens OX=9606 GN=TUBA1A PE=1 SV=1	TUBA1A	56.914	32	10	1	50.1	0.364	-1.46	0.939981	17.17	3.68575e+06	1.21233e+06	High	Peak Found	TUBA1A
High	Master Protein	O60488	Long-chain-fatty-acid--CoA ligase 4 OS=Homo sapiens OX=9606 GN=ACSL4 PE=1 SV=2	ACSL4	56.842	18	10	8	79.1	0.001	-9.97	2.30838e-17		1.89869e+06		High	Not Found	ACSL4
High	Master Protein	Q13464	Rho-associated protein kinase 1 OS=Homo sapiens OX=9606 GN=ROCK1 PE=1 SV=1	ROCK1	56.788	14	18	18	158.1	0.273	-1.87	0.93679	6.14	2.92532e+06	293984	High	High	ROCK1
High	Master Protein	Q9NXC5	GATOR complex protein MIOS OS=Homo sapiens OX=9606 GN=MIOS PE=1 SV=2	MIOS	56.595	19	13	13	98.5	0.174	-2.52	0.630062	0	1.91109e+06	38362.5	High	Peak Found	MIOS
High	Master Protein	P42704	Leucine-rich PPR motif-containing protein, mitochondrial OS=Homo sapiens OX=9606 GN=LRPPRC PE=1 SV=3	LRPPRC	56.585	13	14	14	157.8	0.614	-0.7	0.58453	24.3	1.73311e+06	350912	High	High	LRPPRC
High	Master Protein	Q8NHQ1	Centrosomal protein of 70 kDa OS=Homo sapiens OX=9606 GN=CEP70 PE=1 SV=2	CEP70	56.572	22	14	14	69.7	0.102	-3.3	0.332657	48.27	7.03341e+06	204197	High	Peak Found	CEP70
High	Master Protein	O15355	Protein phosphatase 1G OS=Homo sapiens OX=9606 GN=PPM1G PE=1 SV=1	PPM1G	56.356	31	13	13	59.2	0.219	-2.19	0.790336	30.85	3.5331e+06	1.79811e+06	High	High	PPM1G
High	Master Protein	Q04637	Eukaryotic translation initiation factor 4 gamma 1 OS=Homo sapiens OX=9606 GN=EIF4G1 PE=1 SV=4	EIF4G1	56.241	14	18	18	175.4	0.122	-3.04	0.445108	0	2.67187e+06	47841.3	High	Peak Found	EIF4G1
High	Master Protein	Q9Y5L0	Transportin-3 OS=Homo sapiens OX=9606 GN=TNPO3 PE=1 SV=3	TNPO3	56.142	16	11	11	104.1	0.409	-1.29	0.87152	151.62	1.77293e+06	554791	High	Peak Found	TNPO3
High	Master Protein	P22102	Trifunctional purine biosynthetic protein adenosine-3 OS=Homo sapiens OX=9606 GN=GART PE=1 SV=1	GART	56.07	19	14	14	107.7	0.197	-2.34	0.718689	20.44	2.66728e+06	198584	High	High	GART
High	Master Protein	O75746	Calcium-binding mitochondrial carrier protein Aralar1 OS=Homo sapiens OX=9606 GN=SLC25A12 PE=1 SV=2	SLC25A12	55.915	23	13	8	74.7	0.112	-3.15	0.388552	0	2.2959e+06	141495	High	High	SLC25A12
High	Master Protein	P50570	Dynamin-2 OS=Homo sapiens OX=9606 GN=DNM2 PE=1 SV=2	DNM2	55.326	25	15	10	98	0.34	-1.56	0.981445	0	1.94617e+06	120830	High	Not Found	DNM2
High	Master Protein	Q7Z5H3	Rho GTPase-activating protein 22 OS=Homo sapiens OX=9606 GN=ARHGAP22 PE=1 SV=1	ARHGAP22	55.314	22	13	13	76.7	0.001	-9.97	2.30838e-17		2.2797e+06		High	Not Found	ARHGAP22
High	Master Protein	Q96P70	Importin-9 OS=Homo sapiens OX=9606 GN=IPO9 PE=1 SV=3	IPO9	55.034	17	15	15	115.9	0.383	-1.39	0.917504	38.63	3.39611e+06	846699	High	High	IPO9
High	Master Protein	P49588	Alanine--tRNA ligase, cytoplasmic OS=Homo sapiens OX=9606 GN=AARS1 PE=1 SV=2	AARS1	54.276	16	11	11	106.7	0.424	-1.24	0.846918	23.75	2.18351e+06	594853	High	High	AARS1
High	Master Protein	Q9UHX1	Poly(U)-binding-splicing factor PUF60 OS=Homo sapiens OX=9606 GN=PUF60 PE=1 SV=1	PUF60	54.159	34	12	12	59.8	0.325	-1.62	0.994079	82.29	2.04967e+06	105744	High	Peak Found	PUF60
High	Master Protein	P07437	Tubulin beta chain OS=Homo sapiens OX=9606 GN=TUBB PE=1 SV=2	TUBB	53.851	25	9	4	49.6	0.289	-1.79	0.968903	36.55	1.92968e+06	486569	High	High	TUBB
High	Master Protein	P49902	Cytosolic purine 5'-nucleotidase OS=Homo sapiens OX=9606 GN=NT5C2 PE=1 SV=1	NT5C2	53.664	31	14	14	64.9	0.45	-1.15	0.805251	39.37	7.52634e+06	3.06809e+06	High	High	NT5C2
High	Master Protein	Q8NCE2	Myotubularin-related protein 14 OS=Homo sapiens OX=9606 GN=MTMR14 PE=1 SV=2	MTMR14	53.332	18	9	9	72.2	0.128	-2.96	0.482236	17.49	3.53233e+06	318334	High	High	MTMR14
High	Master Protein	Q9BQE3	Tubulin alpha-1C chain OS=Homo sapiens OX=9606 GN=TUBA1C PE=1 SV=1	TUBA1C	53.252	32	10	1	49.9							High	Not Found	TUBA1C
High	Master Protein	Q86YP4	Transcriptional repressor p66-alpha OS=Homo sapiens OX=9606 GN=GATAD2A PE=1 SV=1	GATAD2A	53.071	35	14	13	68	0.277	-1.85	0.942648	11.61	2.89023e+06	173336	High	High	GATAD2A
High	Master Protein	Q8N7H5	RNA polymerase II-associated factor 1 homolog OS=Homo sapiens OX=9606 GN=PAF1 PE=1 SV=2	PAF1	52.841	28	13	13	59.9	0.28	-1.84	0.952561	78.6	2.23038e+06	489762	High	High	PAF1
High	Master Protein	Q09161	Nuclear cap-binding protein subunit 1 OS=Homo sapiens OX=9606 GN=NCBP1 PE=1 SV=1	NCBP1	52.509	18	12	12	91.8	0.316	-1.66	0.99928	26.36	3.61629e+06	806472	High	High	NCBP1
High	Master Protein	Q9H0D6	5'-3' exoribonuclease 2 OS=Homo sapiens OX=9606 GN=XRN2 PE=1 SV=1	XRN2	52.476	18	13	13	108.5	0.257	-1.96	0.902176	52.59	2.19762e+06	238980	High	High	XRN2
High	Master Protein	Q96JJ3	Engulfment and cell motility protein 2 OS=Homo sapiens OX=9606 GN=ELMO2 PE=1 SV=2	ELMO2	52.264	20	10	9	82.6	0.283	-1.82	0.95798	146.09	1.64397e+06	235830	High	Peak Found	ELMO2
High	Master Protein	Q04695	Keratin, type I cytoskeletal 17 OS=Homo sapiens OX=9606 GN=KRT17 PE=1 SV=2	KRT17	52.174	23	12	2	48.1	1.003	0	0.324203	0	65077.5	65241.2	High	High	KRT17
High	Master Protein	O95373	Importin-7 OS=Homo sapiens OX=9606 GN=IPO7 PE=1 SV=1	IPO7	52.062	15	13	13	119.4	0.389	-1.36	0.904427	26.77	3.04203e+06	1.1258e+06	High	High	IPO7
High	Master Protein	Q9H2U1	ATP-dependent DNA/RNA helicase DHX36 OS=Homo sapiens OX=9606 GN=DHX36 PE=1 SV=2	DHX36	51.914	14	10	10	114.7	0.292	-1.78	0.972803	23.9	1.08301e+06	198976	High	High	DHX36
High	Master Protein	Q9UBC2	Epidermal growth factor receptor substrate 15-like 1 OS=Homo sapiens OX=9606 GN=EPS15L1 PE=1 SV=1	EPS15L1	51.914	15	9	9	94.2	0.721	-0.47	0.544107	0	679374	78392.2	High	Peak Found	EPS15L1
High	Master Protein	Q96A65	Exocyst complex component 4 OS=Homo sapiens OX=9606 GN=EXOC4 PE=1 SV=1	EXOC4	51.896	17	12	12	110.4	0.001	-9.97	2.30838e-17		701474		High	Not Found	EXOC4
High	Master Protein	P49589	Cysteine--tRNA ligase, cytoplasmic OS=Homo sapiens OX=9606 GN=CARS1 PE=1 SV=3	CARS1	51.239	21	13	13	85.4	0.149	-2.74	0.559141	37.96	2.33145e+06	150140	High	High	CARS1
High	Master Protein	P14314	Glucosidase 2 subunit beta OS=Homo sapiens OX=9606 GN=PRKCSH PE=1 SV=2	PRKCSH	50.43	21	11	11	59.4	0.255	-1.97	0.898048	85.11	6.67492e+06	1.32879e+06	High	High	PRKCSH
High	Master Protein	Q96T76	MMS19 nucleotide excision repair protein homolog OS=Homo sapiens OX=9606 GN=MMS19 PE=1 SV=2	MMS19	50.427	21	17	17	113.2	0.209	-2.26	0.75296	114.59	3.29417e+06	126151	High	Peak Found	MMS19
High	Master Protein	Q9BTE3	Mini-chromosome maintenance complex-binding protein OS=Homo sapiens OX=9606 GN=MCMBP PE=1 SV=2	MCMBP	50.36	26	13	13	72.9	0.001	-9.97	2.30838e-17		2.14851e+06		High	Not Found	MCMBP
High	Master Protein	Q08211	ATP-dependent RNA helicase A OS=Homo sapiens OX=9606 GN=DHX9 PE=1 SV=4	DHX9	50.143	13	13	13	140.9	0.784	-0.35	0.482119	33.85	1.91583e+06	1.22325e+06	High	High	DHX9
High	Master Protein	Q9Y4E8	Ubiquitin carboxyl-terminal hydrolase 15 OS=Homo sapiens OX=9606 GN=USP15 PE=1 SV=3	USP15	50.133	16	16	15	112.3	0.492	-1.02	0.740541	69.49	5.73695e+06	2.3288e+06	High	High	USP15
High	Master Protein	Q8IX12	Cell division cycle and apoptosis regulator protein 1 OS=Homo sapiens OX=9606 GN=CCAR1 PE=1 SV=2	CCAR1	49.702	12	11	11	132.7	0.215	-2.22	0.774839	0	1.64498e+06	56141.7	High	Peak Found	CCAR1
High	Master Protein	O94906	Pre-mRNA-processing factor 6 OS=Homo sapiens OX=9606 GN=PRPF6 PE=1 SV=1	PRPF6	49.53	15	13	13	106.9	0.406	-1.3	0.876972	28.73	1.97627e+06	300181	High	High	PRPF6
High	Master Protein	P31939	Bifunctional purine biosynthesis protein ATIC OS=Homo sapiens OX=9606 GN=ATIC PE=1 SV=3	ATIC	48.966	30	12	12	64.6	0.285	-1.81	0.959848	0	1.47928e+06	14015.9	High	Peak Found	ATIC
High	Master Protein	Q14194	Dihydropyrimidinase-related protein 1 OS=Homo sapiens OX=9606 GN=CRMP1 PE=1 SV=1	CRMP1	48.852	22	9	6	62.1	0.847	-0.24	0.427124	0	825491	125796	High	Peak Found	CRMP1
High	Master Protein	O60341	Lysine-specific histone demethylase 1A OS=Homo sapiens OX=9606 GN=KDM1A PE=1 SV=2	KDM1A	48.79	17	11	11	92.8	0.511	-0.97	0.714806	58.89	1.54866e+06	1.15796e+06	High	High	KDM1A
High	Master Protein	P26639	Threonine--tRNA ligase 1, cytoplasmic OS=Homo sapiens OX=9606 GN=TARS1 PE=1 SV=3	TARS1	48.765	22	16	16	83.4	0.321	-1.64	0.99754	36.3	5.0734e+06	1.08071e+06	High	High	TARS1
High	Master Protein	Q13045	Protein flightless-1 homolog OS=Homo sapiens OX=9606 GN=FLII PE=1 SV=2	FLII	48.588	12	14	14	144.7	0.122	-3.03	0.447313	27.97	3.90072e+06	696280	High	High	FLII
High	Master Protein	Q9P0K7	Ankycorbin OS=Homo sapiens OX=9606 GN=RAI14 PE=1 SV=2	RAI14	48.47	16	12	12	110	0.001	-9.97	2.30838e-17		1.06766e+06		High	Not Found	RAI14
High	Master Protein	P02545	Prelamin-A/C OS=Homo sapiens OX=9606 GN=LMNA PE=1 SV=1	LMNA	48.398	22	12	12	74.1	1.074	0.1	0.285329	0	1.86306e+06	222074	High	High	LMNA
High	Master Protein	P08621	U1 small nuclear ribonucleoprotein 70 kDa OS=Homo sapiens OX=9606 GN=SNRNP70 PE=1 SV=2	SNRNP70	48.259	34	12	12	51.5	0.324	-1.62	0.994079	19.11	7.50402e+06	1.26791e+06	High	High	SNRNP70
High	Master Protein	Q9UIA9	Exportin-7 OS=Homo sapiens OX=9606 GN=XPO7 PE=1 SV=3	XPO7	47.983	16	15	15	123.8	0.525	-0.93	0.696512	47.74	1.93824e+06	267197	High	Peak Found	XPO7
High	Master Protein	Q9H0G5	Nuclear speckle splicing regulatory protein 1 OS=Homo sapiens OX=9606 GN=NSRP1 PE=1 SV=1	NSRP1	47.814	21	12	12	66.4	0.39	-1.36	0.903731	31.96	2.44281e+06	598147	High	High	NSRP1
High	Master Protein	Q99856	AT-rich interactive domain-containing protein 3A OS=Homo sapiens OX=9606 GN=ARID3A PE=1 SV=2	ARID3A	47.63	26	11	10	62.9	0.768	-0.38	0.496058	38.44	1.30182e+06	574499	High	High	ARID3A
High	Master Protein	Q96II8	DISP complex protein LRCH3 OS=Homo sapiens OX=9606 GN=LRCH3 PE=1 SV=2	LRCH3	47.498	19	9	9	86	0.063	-3.98	0.119343	0	1.41809e+06	28286.2	High	Peak Found	LRCH3
High	Master Protein	P14866	Heterogeneous nuclear ribonucleoprotein L OS=Homo sapiens OX=9606 GN=HNRNPL PE=1 SV=2	HNRNPL	47.476	28	11	11	64.1	0.251	-2	0.888576	29.43	4.12562e+06	666478	High	High	HNRNPL
High	Master Protein	Q8IZ40	REST corepressor 2 OS=Homo sapiens OX=9606 GN=RCOR2 PE=1 SV=2	RCOR2	47.474	21	8	8	58	0.142	-2.81	0.554151	0	1.31698e+06	39700.9	High	High	RCOR2
High	Master Protein	Q14444	Caprin-1 OS=Homo sapiens OX=9606 GN=CAPRIN1 PE=1 SV=2	CAPRIN1	47.46	15	9	9	78.3	0.378	-1.4	0.922756	9.47	5.89605e+06	1.60767e+06	High	High	CAPRIN1
High	Master Protein	Q14008	Cytoskeleton-associated protein 5 OS=Homo sapiens OX=9606 GN=CKAP5 PE=1 SV=3	CKAP5	47.423	8	13	13	225.4	0.225	-2.15	0.810985	37.4	2.1431e+06	148341	High	Peak Found	CKAP5
High	Master Protein	Q8WVM8	Sec1 family domain-containing protein 1 OS=Homo sapiens OX=9606 GN=SCFD1 PE=1 SV=4	SCFD1	46.876	26	12	12	72.3	0.218	-2.19	0.788225	0	1.25122e+06	31717.6	High	High	SCFD1
High	Master Protein	Q8WUA2	Peptidyl-prolyl cis-trans isomerase-like 4 OS=Homo sapiens OX=9606 GN=PPIL4 PE=1 SV=1	PPIL4	46.844	26	10	10	57.2	0.322	-1.64	0.99754	64.71	3.12135e+06	560166	High	High	PPIL4
High	Master Protein	P40222	Alpha-taxilin OS=Homo sapiens OX=9606 GN=TXLNA PE=1 SV=3	TXLNA	46.547	34	13	13	61.9	0.001	-9.97	2.30838e-17		2.37968e+06		High	Not Found	TXLNA
High	Master Protein	Q6ZMI0	Protein phosphatase 1 regulatory subunit 21 OS=Homo sapiens OX=9606 GN=PPP1R21 PE=1 SV=1	PPP1R21	46.531	16	7	7	88.3	0.001	-9.97	2.30838e-17		457725		High	Not Found	PPP1R21
High	Master Protein	P29966	Myristoylated alanine-rich C-kinase substrate OS=Homo sapiens OX=9606 GN=MARCKS PE=1 SV=4	MARCKS	46.437	31	6	6	31.5	0.292	-1.77	0.972803	33.07	2.66977e+06	526240	High	High	MARCKS
High	Master Protein	O14777	Kinetochore protein NDC80 homolog OS=Homo sapiens OX=9606 GN=NDC80 PE=1 SV=1	NDC80	46.4	27	16	16	73.9	0.276	-1.86	0.939981	2.52	2.80718e+06	130018	High	Peak Found	NDC80
High	Master Protein	P07814	Bifunctional glutamate/proline--tRNA ligase OS=Homo sapiens OX=9606 GN=EPRS1 PE=1 SV=5	EPRS1	46.301	13	14	14	170.5	0.001	-9.97	2.30838e-17		1.1865e+06		High	Not Found	EPRS1
High	Master Protein	P52701	DNA mismatch repair protein Msh6 OS=Homo sapiens OX=9606 GN=MSH6 PE=1 SV=2	MSH6	46.017	10	11	11	152.7	0.93	-0.1	0.363302	0	693905	88914.9	High	Peak Found	MSH6
High	Master Protein	Q9BXJ9	N-alpha-acetyltransferase 15, NatA auxiliary subunit OS=Homo sapiens OX=9606 GN=NAA15 PE=1 SV=1	NAA15	45.633	15	14	14	101.2	0.209	-2.26	0.75296	6.39	4.30012e+06	382890	High	High	NAA15
High	Master Protein	Q96S59	Ran-binding protein 9 OS=Homo sapiens OX=9606 GN=RANBP9 PE=1 SV=1	RANBP9	45.58	19	9	8	77.8	0.097	-3.37	0.304279	16.6	1.36982e+06	85002.7	High	Peak Found	RANBP9
High	Master Protein	Q92620	Pre-mRNA-splicing factor ATP-dependent RNA helicase PRP16 OS=Homo sapiens OX=9606 GN=DHX38 PE=1 SV=2	DHX38	45.165	11	11	11	140.4	0.751	-0.41	0.510871	32.31	1.37816e+06	444855	High	Peak Found	DHX38
High	Master Protein	P36578	60S ribosomal protein L4 OS=Homo sapiens OX=9606 GN=RPL4 PE=1 SV=5	RPL4	45.153	28	12	12	47.7	0.494	-1.02	0.73757	48.13	3.70566e+06	1.30406e+06	High	High	RPL4
High	Master Protein	Q9UPT5	Exocyst complex component 7 OS=Homo sapiens OX=9606 GN=EXOC7 PE=1 SV=3	EXOC7	44.952	20	14	14	83.3	0.198	-2.34	0.71938	27.57	2.10856e+06	186958	High	High	EXOC7
High	Master Protein	Q8NBJ4	Golgi membrane protein 1 OS=Homo sapiens OX=9606 GN=GOLM1 PE=1 SV=1	GOLM1	44.87	34	12	12	45.3	0.076	-3.72	0.181075	27.33	6.37405e+06	124495	High	Peak Found	GOLM1
High	Master Protein	P46459	Vesicle-fusing ATPase OS=Homo sapiens OX=9606 GN=NSF PE=1 SV=3	NSF	44.399	22	13	13	82.5	0.642	-0.64	0.559141	30.55	2.04223e+06	1.17012e+06	High	High	NSF
High	Master Protein	Q9HCS7	Pre-mRNA-splicing factor SYF1 OS=Homo sapiens OX=9606 GN=XAB2 PE=1 SV=2	XAB2	44.043	20	13	13	99.9	0.319	-1.65	0.999184	0	1.67831e+06	129265	High	Peak Found	XAB2
High	Master Protein	Q9BZE9	Tether containing UBX domain for GLUT4 OS=Homo sapiens OX=9606 GN=ASPSCR1 PE=1 SV=1	ASPSCR1	43.902	25	8	8	60.1	0.001	-9.97	2.30838e-17		2.18141e+06		High	Not Found	ASPSCR1
High	Master Protein	P48444	Coatomer subunit delta OS=Homo sapiens OX=9606 GN=ARCN1 PE=1 SV=1	ARCN1	43.836	28	13	13	57.2	0.297	-1.75	0.98494	53.25	3.35069e+06	434231	High	High	ARCN1
High	Master Protein	Q13619	Cullin-4A OS=Homo sapiens OX=9606 GN=CUL4A PE=1 SV=3	CUL4A	43.543	18	13	7	87.6	0.27	-1.89	0.931749	26.34	2.1461e+06	192798	High	Peak Found	CUL4A
High	Master Protein	Q9UQ35	Serine/arginine repetitive matrix protein 2 OS=Homo sapiens OX=9606 GN=SRRM2 PE=1 SV=2	SRRM2	43.391	6	12	12	299.4	0.865	-0.21	0.411006	0	3.16009e+06	351509	High	Peak Found	SRRM2
High	Master Protein	P63267	Actin, gamma-enteric smooth muscle OS=Homo sapiens OX=9606 GN=ACTG2 PE=1 SV=1	ACTG2	42.86	26	9	1	41.9	1000	9.97	2.30838e-17			149654	Not Found	High	ACTG2
High	Master Protein	P15924	Desmoplakin OS=Homo sapiens OX=9606 GN=DSP PE=1 SV=3	DSP	42.804	5	11	11	331.6	0.707	-0.5	0.553832	81.13	691718	137939	High	Peak Found	DSP
High	Master Protein	Q9BW27	Nuclear pore complex protein Nup85 OS=Homo sapiens OX=9606 GN=NUP85 PE=1 SV=1	NUP85	42.758	22	11	11	75	0.365	-1.45	0.939792	0	2.29992e+06	44652.5	High	Peak Found	NUP85
High	Master Protein	Q92769	Histone deacetylase 2 OS=Homo sapiens OX=9606 GN=HDAC2 PE=1 SV=2	HDAC2	42.582	27	9	6	55.3	0.096	-3.38	0.300189	12.8	3.51401e+06	201472	High	Not Found	HDAC2
High	Master Protein	Q6NYC8	Phostensin OS=Homo sapiens OX=9606 GN=PPP1R18 PE=1 SV=1	PPP1R18	42.46	25	11	11	67.9	0.001	-9.97	2.30838e-17		5.20777e+06		High	Not Found	PPP1R18
High	Master Protein	Q6P3X3	Tetratricopeptide repeat protein 27 OS=Homo sapiens OX=9606 GN=TTC27 PE=1 SV=1	TTC27	42.199	13	9	9	96.6	0.001	-9.97	2.30838e-17		1.98592e+06		High	Not Found	TTC27
High	Master Protein	P53350	Serine/threonine-protein kinase PLK1 OS=Homo sapiens OX=9606 GN=PLK1 PE=1 SV=1	PLK1	42.175	22	11	11	68.2	0.001	-9.97	2.30838e-17		3.72625e+06		High	Not Found	PLK1
High	Master Protein	Q9Y5V3	Melanoma-associated antigen D1 OS=Homo sapiens OX=9606 GN=MAGED1 PE=1 SV=3	MAGED1	41.977	15	9	6	86.1	0.001	-9.97	2.30838e-17		763702		High	Not Found	MAGED1
High	Master Protein	Q9Y2H1	Serine/threonine-protein kinase 38-like OS=Homo sapiens OX=9606 GN=STK38L PE=1 SV=3	STK38L	41.798	33	12	12	54	0.37	-1.44	0.93267	24.25	7.71731e+07	8.88756e+07	High	High	STK38L
High	Master Protein	Q9H9A6	Leucine-rich repeat-containing protein 40 OS=Homo sapiens OX=9606 GN=LRRC40 PE=1 SV=1	LRRC40	41.572	24	12	12	68.2	0.001	-9.97	2.30838e-17		1.94003e+06		High	Not Found	LRRC40
High	Master Protein	O15397	Importin-8 OS=Homo sapiens OX=9606 GN=IPO8 PE=1 SV=2	IPO8	41.345	13	11	11	119.9	0.788	-0.34	0.479348	33.5	2.12175e+06	1.42001e+06	High	High	IPO8
High	Master Protein	Q9NUQ3	Gamma-taxilin OS=Homo sapiens OX=9606 GN=TXLNG PE=1 SV=2	TXLNG	41.168	19	8	8	60.5	0.001	-9.97	2.30838e-17		1.10134e+06		High	Not Found	TXLNG
High	Master Protein	Q8TBA6	Golgin subfamily A member 5 OS=Homo sapiens OX=9606 GN=GOLGA5 PE=1 SV=3	GOLGA5	40.968	20	11	11	83	0.001	-9.97	2.30838e-17		819882		High	Not Found	GOLGA5
High	Master Protein	Q9ULX6	A-kinase anchor protein 8-like OS=Homo sapiens OX=9606 GN=AKAP8L PE=1 SV=4	AKAP8L	40.954	17	9	9	71.6	0.143	-2.81	0.554625	29.15	1.6236e+06	93084.1	High	Peak Found	AKAP8L
High	Master Protein	Q8WXW3	Progesterone-induced-blocking factor 1 OS=Homo sapiens OX=9606 GN=PIBF1 PE=1 SV=2	PIBF1	40.919	19	13	13	89.8	0.412	-1.28	0.868356	584.4	2.96586e+06	455968	High	Peak Found	PIBF1
High	Master Protein	Q9UKF6	Cleavage and polyadenylation specificity factor subunit 3 OS=Homo sapiens OX=9606 GN=CPSF3 PE=1 SV=1	CPSF3	40.739	23	12	12	77.4	0.163	-2.62	0.581392	0	2.8814e+06	75700.1	High	High	CPSF3
High	Master Protein	P07384	Calpain-1 catalytic subunit OS=Homo sapiens OX=9606 GN=CAPN1 PE=1 SV=1	CAPN1	40.488	18	12	12	81.8	0.262	-1.93	0.915932	12.11	1.83804e+06	191447	High	High	CAPN1
High	Master Protein	P50991	T-complex protein 1 subunit delta OS=Homo sapiens OX=9606 GN=CCT4 PE=1 SV=4	CCT4	40.382	26	11	11	57.9	0.373	-1.42	0.931036	15.02	5.3903e+06	583478	High	High	CCT4
High	Master Protein	P11171	Protein 4.1 OS=Homo sapiens OX=9606 GN=EPB41 PE=1 SV=4	EPB41	40.207	17	12	11	97	0.186	-2.43	0.675491	0	1.70217e+06	61947.7	High	Peak Found	EPB41
High	Master Protein	P67809	Y-box-binding protein 1 OS=Homo sapiens OX=9606 GN=YBX1 PE=1 SV=3	YBX1	39.747	32	7	7	35.9	1.7	0.77	0.100607	15.11	403230	519134	High	High	YBX1
High	Master Protein	Q8WXF1	Paraspeckle component 1 OS=Homo sapiens OX=9606 GN=PSPC1 PE=1 SV=1	PSPC1	39.461	28	13	12	58.7	0.167	-2.58	0.601221	2.2	5.19336e+06	817707	High	High	PSPC1
High	Master Protein	Q9NRF8	CTP synthase 2 OS=Homo sapiens OX=9606 GN=CTPS2 PE=1 SV=1	CTPS2	39.337	20	11	8	65.6	0.092	-3.45	0.274236	0	1.16079e+06	37938.4	High	Peak Found	CTPS2
High	Master Protein	Q08J23	RNA cytosine C(5)-methyltransferase NSUN2 OS=Homo sapiens OX=9606 GN=NSUN2 PE=1 SV=2	NSUN2	39.315	15	9	9	86.4	0.159	-2.65	0.565529	8.57	1.73795e+06	93594.8	High	High	NSUN2
High	Master Protein	Q7Z794	Keratin, type II cytoskeletal 1b OS=Homo sapiens OX=9606 GN=KRT77 PE=1 SV=3	KRT77	39.235	15	10	5	61.9	0.243	-2.04	0.86662	8.42	504788	75254.7	High	High	KRT77
High	Master Protein	P23921	Ribonucleoside-diphosphate reductase large subunit OS=Homo sapiens OX=9606 GN=RRM1 PE=1 SV=1	RRM1	39.215	17	11	11	90	0.264	-1.92	0.92	51.62	2.11846e+06	339215	High	High	RRM1
High	Master Protein	Q8NE71	ATP-binding cassette sub-family F member 1 OS=Homo sapiens OX=9606 GN=ABCF1 PE=1 SV=2	ABCF1	39.202	11	9	9	95.9	0.19	-2.4	0.690265	53.11	808700	86838.1	High	Peak Found	ABCF1
High	Master Protein	O75475	PC4 and SFRS1-interacting protein OS=Homo sapiens OX=9606 GN=PSIP1 PE=1 SV=1	PSIP1	39.163	19	9	9	60.1	0.204	-2.3	0.738609	33.42	2.18991e+06	252162	High	High	PSIP1
High	Master Protein	Q8TCG1	Protein CIP2A OS=Homo sapiens OX=9606 GN=CIP2A PE=1 SV=2	CIP2A	39.065	18	16	16	102.1	0.291	-1.78	0.970977	0	2.85388e+06	286137	High	Peak Found	CIP2A
High	Master Protein	Q9H3P7	Golgi resident protein GCP60 OS=Homo sapiens OX=9606 GN=ACBD3 PE=1 SV=4	ACBD3	38.95	13	4	4	60.6	0.001	-9.97	2.30838e-17		429726		High	Not Found	ACBD3
High	Master Protein	Q93050	V-type proton ATPase 116 kDa subunit a1 OS=Homo sapiens OX=9606 GN=ATP6V0A1 PE=1 SV=3	ATP6V0A1	38.839	13	10	9	96.4	0.001	-9.97	2.30838e-17		2.08063e+06		High	Not Found	ATP6V0A1
High	Master Protein	O00139	Kinesin-like protein KIF2A OS=Homo sapiens OX=9606 GN=KIF2A PE=1 SV=3	KIF2A	38.81	17	12	10	79.9	0.001	-9.97	2.30838e-17		1.23589e+06		High	Not Found	KIF2A
High	Master Protein	Q96I24	Far upstream element-binding protein 3 OS=Homo sapiens OX=9606 GN=FUBP3 PE=1 SV=2	FUBP3	38.433	25	11	7	61.6	0.001	-9.97	2.30838e-17		641351		High	Not Found	FUBP3
High	Master Protein	P31040	Succinate dehydrogenase [ubiquinone] flavoprotein subunit, mitochondrial OS=Homo sapiens OX=9606 GN=SDHA PE=1 SV=2	SDHA	38.358	19	8	8	72.6	0.266	-1.91	0.923245	16.3	1.11794e+06	212819	High	High	SDHA
High	Master Protein	Q02413	Desmoglein-1 OS=Homo sapiens OX=9606 GN=DSG1 PE=1 SV=2	DSG1	38.294	11	7	7	113.7	1.486	0.57	0.139999	23.83	770659	1.56969e+06	High	High	DSG1
High	Master Protein	Q9UKL0	REST corepressor 1 OS=Homo sapiens OX=9606 GN=RCOR1 PE=1 SV=2	RCOR1	38.289	22	7	7	53.3	0.193	-2.38	0.700503	0	1.20822e+06	77684.4	High	Peak Found	RCOR1
High	Master Protein	O43747	AP-1 complex subunit gamma-1 OS=Homo sapiens OX=9606 GN=AP1G1 PE=1 SV=5	AP1G1	38.273	15	12	11	91.3	0.213	-2.23	0.770697	3.83	2.6455e+06	179274	High	High	AP1G1
High	Master Protein	P51610	Host cell factor 1 OS=Homo sapiens OX=9606 GN=HCFC1 PE=1 SV=2	HCFC1	38.234	10	12	12	208.6	0.332	-1.59	0.990457	23.46	1.18056e+06	175436	High	Peak Found	HCFC1
High	Master Protein	Q7L311	Armadillo repeat-containing X-linked protein 2 OS=Homo sapiens OX=9606 GN=ARMCX2 PE=2 SV=1	ARMCX2	38.183	25	6	6	65.6	0.001	-9.97	2.30838e-17		557816		High	Not Found	ARMCX2
High	Master Protein	P02786	Transferrin receptor protein 1 OS=Homo sapiens OX=9606 GN=TFRC PE=1 SV=2	TFRC	38.065	17	10	10	84.8	0.303	-1.72	0.990457	28.74	1.00986e+06	190565	High	High	TFRC
High	Master Protein	Q9BQA1	Methylosome protein 50 OS=Homo sapiens OX=9606 GN=WDR77 PE=1 SV=1	WDR77	38.031	22	6	6	36.7	0.074	-3.76	0.17105	39.37	5.16883e+06	273231	High	Peak Found	WDR77
High	Master Protein	Q15393	Splicing factor 3B subunit 3 OS=Homo sapiens OX=9606 GN=SF3B3 PE=1 SV=4	SF3B3	38.027	8	8	8	135.5	1.331	0.41	0.179295	13.97	531944	575400	High	High	SF3B3
High	Master Protein	Q9Y2D5	A-kinase anchor protein 2 OS=Homo sapiens OX=9606 GN=AKAP2 PE=1 SV=3	AKAP2	37.907	11	7	7	94.6	0.001	-9.97	2.30838e-17		1.12127e+06		High	Not Found	AKAP2
High	Master Protein	P31943	Heterogeneous nuclear ribonucleoprotein H OS=Homo sapiens OX=9606 GN=HNRNPH1 PE=1 SV=4	HNRNPH1	37.667	20	6	6	49.2	0.001	-9.97	2.30838e-17		1.55283e+06		High	Not Found	HNRNPH1
High	Master Protein	Q0ZGT2	Nexilin OS=Homo sapiens OX=9606 GN=NEXN PE=1 SV=1	NEXN	37.618	16	12	12	80.6	0.314	-1.67	0.99754	19.43	2.63855e+06	539315	High	High	NEXN
High	Master Protein	Q9UPQ9	Trinucleotide repeat-containing gene 6B protein OS=Homo sapiens OX=9606 GN=TNRC6B PE=1 SV=4	TNRC6B	37.403	7	8	8	193.9	0.001	-9.97	2.30838e-17		247293		High	High	TNRC6B
High	Master Protein	Q9H6T3	RNA polymerase II-associated protein 3 OS=Homo sapiens OX=9606 GN=RPAP3 PE=1 SV=2	RPAP3	37.349	16	7	7	75.7	0.001	-9.97	2.30838e-17		1.12839e+06		High	Not Found	RPAP3
High	Master Protein	Q9NX02	NACHT, LRR and PYD domains-containing protein 2 OS=Homo sapiens OX=9606 GN=NLRP2 PE=1 SV=1	NLRP2	37.181	11	9	9	120.4	0.378	-1.4	0.922708	0	1.38203e+06	213258	High	Peak Found	NLRP2
High	Master Protein	P45974	Ubiquitin carboxyl-terminal hydrolase 5 OS=Homo sapiens OX=9606 GN=USP5 PE=1 SV=2	USP5	37.071	15	9	9	95.7	0.697	-0.52	0.559141	26.79	846149	195916	High	High	USP5
High	Master Protein	P02788	Lactotransferrin OS=Homo sapiens OX=9606 GN=LTF PE=1 SV=6	LTF	36.715	17	9	9	78.1	3.24	1.7	0.0138922	28.06	463672	3.36491e+06	High	High	LTF
High	Master Protein	O75717	WD repeat and HMG-box DNA-binding protein 1 OS=Homo sapiens OX=9606 GN=WDHD1 PE=1 SV=1	WDHD1	36.515	12	11	11	125.9	0.001	-9.97	2.30838e-17		1.36171e+06		High	Not Found	WDHD1
High	Master Protein	O60825	6-phosphofructo-2-kinase/fructose-2,6-bisphosphatase 2 OS=Homo sapiens OX=9606 GN=PFKFB2 PE=1 SV=2	PFKFB2	36.356	22	9	7	58.4	0.001	-9.97	2.30838e-17		838779		High	Not Found	PFKFB2
High	Master Protein	P35611	Alpha-adducin OS=Homo sapiens OX=9606 GN=ADD1 PE=1 SV=2	ADD1	36.226	16	9	8	80.9	0.285	-1.81	0.959848	17.28	2.25538e+06	279923	High	High	ADD1
High	Master Protein	P13798	Acylamino-acid-releasing enzyme OS=Homo sapiens OX=9606 GN=APEH PE=1 SV=4	APEH	35.944	15	9	9	81.2	0.292	-1.78	0.972803	23.5	1.57801e+06	162001	High	High	APEH
High	Master Protein	Q58FG1	Putative heat shock protein HSP 90-alpha A4 OS=Homo sapiens OX=9606 GN=HSP90AA4P PE=5 SV=1	HSP90AA4P	35.767	9	4	1	47.7	9.934	3.31	0.00011548	0	105366	1.0467e+06	Peak Found	High	HSP90AA4P
High	Master Protein	P0DN79	Cystathionine beta-synthase-like protein OS=Homo sapiens OX=9606 GN=CBSL PE=1 SV=1	CBSL	35.75	28	11	11	60.5	0.099	-3.34	0.316312	63.84	4.33674e+06	211665	High	Peak Found	CBSL
High	Master Protein	P15170	Eukaryotic peptide chain release factor GTP-binding subunit ERF3A OS=Homo sapiens OX=9606 GN=GSPT1 PE=1 SV=1	GSPT1	35.745	26	10	3	55.7	0.171	-2.55	0.617527	0	4.80917e+06	149667	High	Peak Found	GSPT1
High	Master Protein	Q9P2B4	CTTNBP2 N-terminal-like protein OS=Homo sapiens OX=9606 GN=CTTNBP2NL PE=1 SV=2	CTTNBP2NL	35.538	20	10	10	70.1	0.001	-9.97	2.30838e-17		1.9006e+06		High	Not Found	CTTNBP2NL
High	Master Protein	Q9NY27	Serine/threonine-protein phosphatase 4 regulatory subunit 2 OS=Homo sapiens OX=9606 GN=PPP4R2 PE=1 SV=3	PPP4R2	35.207	31	8	8	46.9	0.001	-9.97	2.30838e-17		759691		High	Not Found	PPP4R2
High	Master Protein	Q15436	Protein transport protein Sec23A OS=Homo sapiens OX=9606 GN=SEC23A PE=1 SV=2	SEC23A	35.152	13	7	6	86.1	0.001	-9.97	2.30838e-17		523015		High	Not Found	SEC23A
High	Master Protein	Q15437	Protein transport protein Sec23B OS=Homo sapiens OX=9606 GN=SEC23B PE=1 SV=2	SEC23B	35.129	14	7	6	86.4	0.001	-9.97	2.30838e-17		561002		High	Not Found	SEC23B
High	Master Protein	Q9Y467	Sal-like protein 2 OS=Homo sapiens OX=9606 GN=SALL2 PE=1 SV=4	SALL2	35.082	9	5	5	105.2	0.001	-9.97	2.30838e-17		410021		High	Not Found	SALL2
High	Master Protein	P28288	ATP-binding cassette sub-family D member 3 OS=Homo sapiens OX=9606 GN=ABCD3 PE=1 SV=1	ABCD3	35.017	15	8	8	75.4	0.334	-1.58	0.987692	160.17	1.7313e+06	165070	High	Peak Found	ABCD3
High	Master Protein	Q8TB52	F-box only protein 30 OS=Homo sapiens OX=9606 GN=FBXO30 PE=1 SV=3	FBXO30	34.825	14	7	7	82.3	0.125	-3	0.46507	0	796544	159231	High	High	FBXO30
High	Master Protein	Q15942	Zyxin OS=Homo sapiens OX=9606 GN=ZYX PE=1 SV=1	ZYX	34.489	21	8	8	61.2	0.313	-1.67	0.99754	37.34	4.00867e+06	636056	High	High	ZYX
High	Master Protein	O00268	Transcription initiation factor TFIID subunit 4 OS=Homo sapiens OX=9606 GN=TAF4 PE=1 SV=2	TAF4	34.275	14	8	8	110	0.001	-9.97	2.30838e-17		312034		High	Not Found	TAF4
High	Master Protein	Q8ND56	Protein LSM14 homolog A OS=Homo sapiens OX=9606 GN=LSM14A PE=1 SV=3	LSM14A	34.206	24	9	9	50.5	0.093	-3.43	0.278767	0	7.17716e+06	371955	High	High	LSM14A
High	Master Protein	Q13085	Acetyl-CoA carboxylase 1 OS=Homo sapiens OX=9606 GN=ACACA PE=1 SV=2	ACACA	33.962	7	13	13	265.4	0.37	-1.43	0.932013	0	1.01073e+06	122884	High	Peak Found	ACACA
High	Master Protein	Q99567	Nuclear pore complex protein Nup88 OS=Homo sapiens OX=9606 GN=NUP88 PE=1 SV=2	NUP88	33.806	20	10	10	83.5	0.001	-9.97	2.30838e-17		1.92136e+06		High	Not Found	NUP88
High	Master Protein	Q02809	Procollagen-lysine,2-oxoglutarate 5-dioxygenase 1 OS=Homo sapiens OX=9606 GN=PLOD1 PE=1 SV=2	PLOD1	33.583	14	8	8	83.5	0.131	-2.94	0.495257	0	1.06703e+06	20063.2	High	Peak Found	PLOD1
High	Master Protein	Q86VP1	Tax1-binding protein 1 OS=Homo sapiens OX=9606 GN=TAX1BP1 PE=1 SV=2	TAX1BP1	33.517	17	11	11	90.8	0.055	-4.19	0.0815077	0	3.04584e+06	74514.9	High	Peak Found	TAX1BP1
High	Master Protein	Q7L576	Cytoplasmic FMR1-interacting protein 1 OS=Homo sapiens OX=9606 GN=CYFIP1 PE=1 SV=1	CYFIP1	33.504	8	9	9	145.1	0.986	-0.02	0.333462	127.99	1.87102e+06	1.14692e+06	High	High	CYFIP1
High	Master Protein	P42224	Signal transducer and activator of transcription 1-alpha/beta OS=Homo sapiens OX=9606 GN=STAT1 PE=1 SV=2	STAT1	33.471	18	10	10	87.3	0.372	-1.43	0.931749	41.01	1.30841e+06	76564.1	High	High	STAT1
High	Master Protein	Q6IA69	Glutamine-dependent NAD(+) synthetase OS=Homo sapiens OX=9606 GN=NADSYN1 PE=1 SV=3	NADSYN1	33.312	12	8	8	79.2	16.909	4.08	6.65965e-06	8.33	110581	5.02911e+06	Peak Found	High	NADSYN1
High	Master Protein	Q99832	T-complex protein 1 subunit eta OS=Homo sapiens OX=9606 GN=CCT7 PE=1 SV=2	CCT7	33.3	23	8	8	59.3	0.001	-9.97	2.30838e-17		688930		High	Not Found	CCT7
High	Master Protein	P62987	Ubiquitin-60S ribosomal protein L40 OS=Homo sapiens OX=9606 GN=UBA52 PE=1 SV=2	UBA52	33.218	37	4	4	14.7	0.608	-0.72	0.589542	20.34	3.08824e+07	1.35572e+07	High	High	UBA52
High	Master Protein	P55196	Afadin OS=Homo sapiens OX=9606 GN=AFDN PE=1 SV=3	AFDN	32.739	5	6	6	206.7	0.307	-1.7	0.99358	0	239958	28077.2	High	Peak Found	AFDN
High	Master Protein	Q9Y6I3	Epsin-1 OS=Homo sapiens OX=9606 GN=EPN1 PE=1 SV=2	EPN1	32.71	17	7	7	60.3	0.001	-9.97	2.30838e-17		1.33694e+06		High	Not Found	EPN1
High	Master Protein	Q13123	Protein Red OS=Homo sapiens OX=9606 GN=IK PE=1 SV=3	IK	32.561	22	10	10	65.6	0.343	-1.55	0.975318	97.51	1.55754e+06	672042	High	High	IK
High	Master Protein	Q13620	Cullin-4B OS=Homo sapiens OX=9606 GN=CUL4B PE=1 SV=4	CUL4B	32.509	13	11	5	103.9	0.001	-9.97	2.30838e-17		488164		High	Not Found	CUL4B
High	Master Protein	P31948	Stress-induced-phosphoprotein 1 OS=Homo sapiens OX=9606 GN=STIP1 PE=1 SV=1	STIP1	32.451	22	11	11	62.6	0.492	-1.02	0.739839	83.77	1.63183e+06	190542	High	High	STIP1
High	Master Protein	Q9H9G7	Protein argonaute-3 OS=Homo sapiens OX=9606 GN=AGO3 PE=1 SV=2	AGO3	32.371	10	7	2	97.3							High	Not Found	AGO3
High	Master Protein	Q16822	Phosphoenolpyruvate carboxykinase [GTP], mitochondrial OS=Homo sapiens OX=9606 GN=PCK2 PE=1 SV=4	PCK2	31.979	13	6	6	70.7	0.001	-9.97	2.30838e-17		891887		High	Not Found	PCK2
High	Master Protein	Q9NRZ9	Lymphoid-specific helicase OS=Homo sapiens OX=9606 GN=HELLS PE=1 SV=1	HELLS	31.897	12	10	10	97	0.158	-2.67	0.559141	0	1.95715e+06	60098	High	Peak Found	HELLS
High	Master Protein	Q9NSK0	Kinesin light chain 4 OS=Homo sapiens OX=9606 GN=KLC4 PE=1 SV=3	KLC4	31.763	19	8	7	68.6	0.277	-1.85	0.942648	0	507646	58103.4	High	Peak Found	KLC4
High	Master Protein	Q9BVA1	Tubulin beta-2B chain OS=Homo sapiens OX=9606 GN=TUBB2B PE=1 SV=1	TUBB2B	31.624	17	7	2	49.9	0.001	-9.97	2.30838e-17		76960		High	Not Found	TUBB2B
High	Master Protein	P68104	Elongation factor 1-alpha 1 OS=Homo sapiens OX=9606 GN=EEF1A1 PE=1 SV=1	EEF1A1	31.594	24	9	9	50.1	0.335	-1.58	0.987685	30.62	2.19842e+06	638028	High	High	EEF1A1
High	Master Protein	Q9BZF1	Oxysterol-binding protein-related protein 8 OS=Homo sapiens OX=9606 GN=OSBPL8 PE=1 SV=3	OSBPL8	31.342	15	10	10	101.1	0.09	-3.48	0.262469	0	1.35164e+06	25141.3	High	Peak Found	OSBPL8
High	Master Protein	O00429	Dynamin-1-like protein OS=Homo sapiens OX=9606 GN=DNM1L PE=1 SV=2	DNM1L	31.266	11	5	5	81.8	0.001	-9.97	2.30838e-17		357774		High	High	DNM1L
High	Master Protein	P55265	Double-stranded RNA-specific adenosine deaminase OS=Homo sapiens OX=9606 GN=ADAR PE=1 SV=4	ADAR	31.062	8	6	6	136	0.001	-9.97	2.30838e-17		465180		High	High	ADAR
High	Master Protein	Q96RQ3	Methylcrotonoyl-CoA carboxylase subunit alpha, mitochondrial OS=Homo sapiens OX=9606 GN=MCCC1 PE=1 SV=3	MCCC1	30.756	13	6	6	80.4	0.001	-9.97	2.30838e-17		892410		High	Not Found	MCCC1
High	Master Protein	P52888	Thimet oligopeptidase OS=Homo sapiens OX=9606 GN=THOP1 PE=1 SV=2	THOP1	30.674	13	8	8	78.8	0.47	-1.09	0.772151	0.9	1.11874e+06	99733.4	High	Peak Found	THOP1
High	Master Protein	Q16630	Cleavage and polyadenylation specificity factor subunit 6 OS=Homo sapiens OX=9606 GN=CPSF6 PE=1 SV=2	CPSF6	30.634	11	6	6	59.2	0.15	-2.73	0.559141	8.84	3.7485e+06	432006	High	High	CPSF6
High	Master Protein	Q9Y5A9	YTH domain-containing family protein 2 OS=Homo sapiens OX=9606 GN=YTHDF2 PE=1 SV=2	YTHDF2	30.618	15	7	6	62.3	0.108	-3.22	0.360624	2.19	1.76009e+06	80841.9	High	Peak Found	YTHDF2
High	Master Protein	Q8IYD1	Eukaryotic peptide chain release factor GTP-binding subunit ERF3B OS=Homo sapiens OX=9606 GN=GSPT2 PE=1 SV=2	GSPT2	30.611	15	8	1	68.8	0.001	-9.97	2.30838e-17		153971		High	Not Found	GSPT2
High	Master Protein	Q9H269	Vacuolar protein sorting-associated protein 16 homolog OS=Homo sapiens OX=9606 GN=VPS16 PE=1 SV=2	VPS16	30.521	12	10	10	94.6	0.225	-2.15	0.810189	27.77	2.09154e+06	156429	High	High	VPS16
High	Master Protein	Q8IXI1	Mitochondrial Rho GTPase 2 OS=Homo sapiens OX=9606 GN=RHOT2 PE=1 SV=2	RHOT2	30.499	15	7	6	68.1	0.13	-2.95	0.488039	0	1.51709e+06	45207.4	High	Not Found	RHOT2
High	Master Protein	Q96PK6	RNA-binding protein 14 OS=Homo sapiens OX=9606 GN=RBM14 PE=1 SV=2	RBM14	30.493	19	10	10	69.4	0.555	-0.85	0.658411	28.72	2.2795e+06	1.09924e+06	High	High	RBM14
High	Master Protein	Q96AX1	Vacuolar protein sorting-associated protein 33A OS=Homo sapiens OX=9606 GN=VPS33A PE=1 SV=1	VPS33A	30.388	14	7	7	67.6	0.001	-9.97	2.30838e-17		914859		High	Not Found	VPS33A
High	Master Protein	O95202	Mitochondrial proton/calcium exchanger protein OS=Homo sapiens OX=9606 GN=LETM1 PE=1 SV=1	LETM1	30.25	17	9	9	83.3	0.287	-1.8	0.966102	0	839411	33739.2	High	High	LETM1
High	Master Protein	Q9BTC8	Metastasis-associated protein MTA3 OS=Homo sapiens OX=9606 GN=MTA3 PE=1 SV=2	MTA3	30.233	15	8	3	67.5	0.001	-9.97	2.30838e-17		180692		High	Not Found	MTA3
High	Master Protein	Q9Y487	V-type proton ATPase 116 kDa subunit a2 OS=Homo sapiens OX=9606 GN=ATP6V0A2 PE=1 SV=2	ATP6V0A2	30.141	13	9	8	98	0.195	-2.36	0.711498	0	708008	62504.8	High	Peak Found	ATP6V0A2
High	Master Protein	Q14166	Tubulin--tyrosine ligase-like protein 12 OS=Homo sapiens OX=9606 GN=TTLL12 PE=1 SV=2	TTLL12	30.108	20	8	8	74.4	0.184	-2.44	0.67074	27.95	996412	103821	High	Peak Found	TTLL12
High	Master Protein	Q01844	RNA-binding protein EWS OS=Homo sapiens OX=9606 GN=EWSR1 PE=1 SV=1	EWSR1	30.081	10	4	4	68.4	0.154	-2.7	0.559141	44.08	3.66282e+06	583976	High	High	EWSR1
High	Master Protein	Q12768	WASH complex subunit 5 OS=Homo sapiens OX=9606 GN=WASHC5 PE=1 SV=1	WASHC5	30.066	8	8	8	134.2	0.383	-1.39	0.917504	0	429068	164829	High	High	WASHC5
High	Master Protein	Q9Y657	Spindlin-1 OS=Homo sapiens OX=9606 GN=SPIN1 PE=1 SV=3	SPIN1	29.983	42	8	8	29.6	0.001	-9.97	2.30838e-17		2.04076e+06		High	Not Found	SPIN1
High	Master Protein	Q9P2M7	Cingulin OS=Homo sapiens OX=9606 GN=CGN PE=1 SV=2	CGN	29.973	8	9	9	136.3	0.001	-9.97	2.30838e-17		926461		High	Not Found	CGN
High	Master Protein	Q92734	Protein TFG OS=Homo sapiens OX=9606 GN=TFG PE=1 SV=2	TFG	29.951	29	7	7	43.4	0.104	-3.26	0.342339	0	2.23448e+06	109740	High	Peak Found	TFG
High	Master Protein	O76031	ATP-dependent Clp protease ATP-binding subunit clpX-like, mitochondrial OS=Homo sapiens OX=9606 GN=CLPX PE=1 SV=2	CLPX	29.721	18	8	8	69.2	0.001	-9.97	2.30838e-17		1.09532e+06		High	Not Found	CLPX
High	Master Protein	O60934	Nibrin OS=Homo sapiens OX=9606 GN=NBN PE=1 SV=1	NBN	29.697	15	9	9	84.9	1.285	0.36	0.194586	0	9.14146e+06	10993130	High	Peak Found	NBN
High	Master Protein	Q13547	Histone deacetylase 1 OS=Homo sapiens OX=9606 GN=HDAC1 PE=1 SV=1	HDAC1	29.283	19	6	3	55.1	0.001	-9.97	2.30838e-17		469173		High	Not Found	HDAC1
High	Master Protein	Q9Y6A5	Transforming acidic coiled-coil-containing protein 3 OS=Homo sapiens OX=9606 GN=TACC3 PE=1 SV=1	TACC3	29.223	16	9	9	90.3	0.086	-3.55	0.236884	0	2.01156e+06	37515.6	High	Peak Found	TACC3
High	Master Protein	O00471	Exocyst complex component 5 OS=Homo sapiens OX=9606 GN=EXOC5 PE=1 SV=1	EXOC5	29.217	18	11	11	81.8	0.306	-1.71	0.993453	14.86	1.85348e+06	181425	High	Peak Found	EXOC5
High	Master Protein	O00116	Alkyldihydroxyacetonephosphate synthase, peroxisomal OS=Homo sapiens OX=9606 GN=AGPS PE=1 SV=1	AGPS	29.217	18	9	9	72.9	0.252	-1.99	0.893207	0	346006	16105.9	High	Peak Found	AGPS
High	Master Protein	Q8N3R9	MAGUK p55 subfamily member 5 OS=Homo sapiens OX=9606 GN=MPP5 PE=1 SV=3	MPP5	29.166	19	9	9	77.2	0.001	-9.97	2.30838e-17		722589		High	Not Found	MPP5
High	Master Protein	P41743	Protein kinase C iota type OS=Homo sapiens OX=9606 GN=PRKCI PE=1 SV=2	PRKCI	29.139	11	4	4	68.2	0.114	-3.14	0.396068	0	1.05252e+06	43775.9	High	Peak Found	PRKCI
High	Master Protein	P43304	Glycerol-3-phosphate dehydrogenase, mitochondrial OS=Homo sapiens OX=9606 GN=GPD2 PE=1 SV=3	GPD2	29.091	11	6	6	80.8	0.372	-1.43	0.931749	44.22	510206	51922.9	High	High	GPD2
High	Master Protein	Q96QK1	Vacuolar protein sorting-associated protein 35 OS=Homo sapiens OX=9606 GN=VPS35 PE=1 SV=2	VPS35	28.977	11	7	7	91.6	0.337	-1.57	0.985257	1.16	1.5826e+06	199789	High	High	VPS35
High	Master Protein	Q9Y5Q9	General transcription factor 3C polypeptide 3 OS=Homo sapiens OX=9606 GN=GTF3C3 PE=1 SV=1	GTF3C3	28.895	10	7	7	101.2	0.164	-2.61	0.584884	0	832432	39096.2	High	High	GTF3C3
High	Master Protein	Q9Y2J2	Band 4.1-like protein 3 OS=Homo sapiens OX=9606 GN=EPB41L3 PE=1 SV=2	EPB41L3	28.721	12	10	8	120.6	2.182	1.13	0.0504583	0	75431.1	416890	High	High	EPB41L3
High	Master Protein	P53985	Monocarboxylate transporter 1 OS=Homo sapiens OX=9606 GN=SLC16A1 PE=1 SV=3	SLC16A1	28.591	8	5	5	53.9	0.124	-3.01	0.457023	246.88	5.84199e+06	388098	High	High	SLC16A1
High	Master Protein	Q96N67	Dedicator of cytokinesis protein 7 OS=Homo sapiens OX=9606 GN=DOCK7 PE=1 SV=4	DOCK7	28.52	5	9	9	242.4	0.127	-2.98	0.475331	265.82	5.82854e+06	242450	High	Peak Found	DOCK7
High	Master Protein	Q9UL63	Muskelin OS=Homo sapiens OX=9606 GN=MKLN1 PE=1 SV=2	MKLN1	28.462	13	7	7	84.7	0.001	-9.97	2.30838e-17		621330		High	Not Found	MKLN1
High	Master Protein	Q86Y56	Dynein assembly factor 5, axonemal OS=Homo sapiens OX=9606 GN=DNAAF5 PE=1 SV=4	DNAAF5	28.345	10	7	7	93.5	0.203	-2.3	0.73575	0	629334	33681.1	High	Peak Found	DNAAF5
High	Master Protein	Q8WX92	Negative elongation factor B OS=Homo sapiens OX=9606 GN=NELFB PE=1 SV=1	NELFB	28.315	17	9	9	65.7	0.082	-3.62	0.21443	0	2.14227e+06	23806.5	High	Peak Found	NELFB
High	Master Protein	Q8TCJ2	Dolichyl-diphosphooligosaccharide--protein glycosyltransferase subunit STT3B OS=Homo sapiens OX=9606 GN=STT3B PE=1 SV=1	STT3B	28.281	13	10	9	93.6	0.185	-2.43	0.672434	0	2.03304e+06	56912.4	High	Peak Found	STT3B
High	Master Protein	Q9UHD2	Serine/threonine-protein kinase TBK1 OS=Homo sapiens OX=9606 GN=TBK1 PE=1 SV=1	TBK1	28.093	11	6	6	83.6	1.19	0.25	0.230955	0	523991	113024	High	Peak Found	TBK1
High	Master Protein	Q9P2K8	eIF-2-alpha kinase GCN2 OS=Homo sapiens OX=9606 GN=EIF2AK4 PE=1 SV=3	EIF2AK4	27.954	5	7	7	186.8	0.001	-9.97	2.30838e-17		429648		High	Not Found	EIF2AK4
High	Master Protein	Q6NXG1	Epithelial splicing regulatory protein 1 OS=Homo sapiens OX=9606 GN=ESRP1 PE=1 SV=2	ESRP1	27.919	9	5	5	75.5	0.001	-9.97	2.30838e-17		883073		High	Not Found	ESRP1
High	Master Protein	Q9BPX3	Condensin complex subunit 3 OS=Homo sapiens OX=9606 GN=NCAPG PE=1 SV=1	NCAPG	27.886	9	7	7	114.3	0.315	-1.67	0.998806	61.19	308267	82903.5	High	High	NCAPG
High	Master Protein	Q15428	Splicing factor 3A subunit 2 OS=Homo sapiens OX=9606 GN=SF3A2 PE=1 SV=2	SF3A2	27.832	15	6	6	49.2	0.138	-2.85	0.539133	21.35	3.06595e+06	300451	High	High	SF3A2
High	Master Protein	Q9BXB5	Oxysterol-binding protein-related protein 10 OS=Homo sapiens OX=9606 GN=OSBPL10 PE=1 SV=2	OSBPL10	27.733	13	9	7	83.9	0.247	-2.02	0.876046	0	656037	72457.2	High	Not Found	OSBPL10
High	Master Protein	Q9H0L4	Cleavage stimulation factor subunit 2 tau variant OS=Homo sapiens OX=9606 GN=CSTF2T PE=1 SV=1	CSTF2T	26.599	18	7	3	64.4	0.246	-2.02	0.872054	1.93	1.36529e+06	145745	High	Not Found	CSTF2T
High	Master Protein	Q9BXP5	Serrate RNA effector molecule homolog OS=Homo sapiens OX=9606 GN=SRRT PE=1 SV=1	SRRT	26.512	9	6	6	100.6	0.97	-0.04	0.338898	8.87	528700	534096	High	High	SRRT
High	Master Protein	P49756	RNA-binding protein 25 OS=Homo sapiens OX=9606 GN=RBM25 PE=1 SV=3	RBM25	26.409	11	7	7	100.1	0.532	-0.91	0.688262	64.78	903328	165047	High	Peak Found	RBM25
High	Master Protein	Q05086	Ubiquitin-protein ligase E3A OS=Homo sapiens OX=9606 GN=UBE3A PE=1 SV=4	UBE3A	26.297	8	5	5	100.6	0.001	-9.97	2.30838e-17		435974		High	Not Found	UBE3A
High	Master Protein	A1L390	Pleckstrin homology domain-containing family G member 3 OS=Homo sapiens OX=9606 GN=PLEKHG3 PE=1 SV=1	PLEKHG3	26.072	10	8	8	134.3	0.001	-9.97	2.30838e-17		1.18222e+06		High	Not Found	PLEKHG3
High	Master Protein	Q86U44	N6-adenosine-methyltransferase catalytic subunit OS=Homo sapiens OX=9606 GN=METTL3 PE=1 SV=2	METTL3	26.051	17	7	7	64.4	0.218	-2.2	0.78687	0	728236	41379.8	High	Peak Found	METTL3
High	Master Protein	Q9BYT8	Neurolysin, mitochondrial OS=Homo sapiens OX=9606 GN=NLN PE=1 SV=1	NLN	26.036	10	5	5	80.6	0.332	-1.59	0.990457	0	628791	38841.2	High	Peak Found	NLN
High	Master Protein	O43290	U4/U6.U5 tri-snRNP-associated protein 1 OS=Homo sapiens OX=9606 GN=SART1 PE=1 SV=1	SART1	26.026	12	6	6	90.2	1.005	0.01	0.323012	66.97	450431	206571	High	High	SART1
High	Master Protein	P10515	Dihydrolipoyllysine-residue acetyltransferase component of pyruvate dehydrogenase complex, mitochondrial OS=Homo sapiens OX=9606 GN=DLAT PE=1 SV=3	DLAT	25.981	15	6	6	69	0.321	-1.64	0.99754	16.78	779682	214608	High	High	DLAT
High	Master Protein	Q15003	Condensin complex subunit 2 OS=Homo sapiens OX=9606 GN=NCAPH PE=1 SV=3	NCAPH	25.913	10	5	5	82.5	0.001	-9.97	2.30838e-17		604057		High	Not Found	NCAPH
High	Master Protein	Q9BW19	Kinesin-like protein KIFC1 OS=Homo sapiens OX=9606 GN=KIFC1 PE=1 SV=2	KIFC1	25.864	11	6	6	73.7	0.001	-9.97	2.30838e-17		717291		High	Not Found	KIFC1
High	Master Protein	Q9NSD9	Phenylalanine--tRNA ligase beta subunit OS=Homo sapiens OX=9606 GN=FARSB PE=1 SV=3	FARSB	25.692	18	9	9	66.1	0.099	-3.33	0.318869	37.7	2.80593e+06	84189.2	High	Peak Found	FARSB
High	Master Protein	Q8IWW6	Rho GTPase-activating protein 12 OS=Homo sapiens OX=9606 GN=ARHGAP12 PE=1 SV=1	ARHGAP12	25.64	12	7	7	96.2	0.001	-9.97	2.30838e-17		417816		High	Not Found	ARHGAP12
High	Master Protein	Q7Z417	Nuclear fragile X mental retardation-interacting protein 2 OS=Homo sapiens OX=9606 GN=NUFIP2 PE=1 SV=1	NUFIP2	25.582	10	5	5	76.1	0.426	-1.23	0.844095	15.61	902890	245394	High	Peak Found	NUFIP2
High	Master Protein	Q14CX7	N-alpha-acetyltransferase 25, NatB auxiliary subunit OS=Homo sapiens OX=9606 GN=NAA25 PE=1 SV=1	NAA25	25.551	11	10	10	112.2	0.207	-2.27	0.748223	0	1.25939e+06	42383.9	High	Peak Found	NAA25
High	Master Protein	Q9H900	Protein zwilch homolog OS=Homo sapiens OX=9606 GN=ZWILCH PE=1 SV=2	ZWILCH	25.456	17	8	8	67.2	0.148	-2.75	0.559141	49.33	882621	46530.6	High	Peak Found	ZWILCH
High	Master Protein	Q9Y3L3	SH3 domain-binding protein 1 OS=Homo sapiens OX=9606 GN=SH3BP1 PE=1 SV=3	SH3BP1	25.436	16	7	7	75.7	0.001	-9.97	2.30838e-17		538183		High	Not Found	SH3BP1
High	Master Protein	Q9BXB4	Oxysterol-binding protein-related protein 11 OS=Homo sapiens OX=9606 GN=OSBPL11 PE=1 SV=2	OSBPL11	25.425	13	7	5	83.6	0.001	-9.97	2.30838e-17		513752		High	Not Found	OSBPL11
High	Master Protein	Q7Z2T5	TRMT1-like protein OS=Homo sapiens OX=9606 GN=TRMT1L PE=1 SV=2	TRMT1L	25.375	11	5	5	81.7	0.001	-9.97	2.30838e-17		147844		High	Not Found	TRMT1L
High	Master Protein	Q7KZI7	Serine/threonine-protein kinase MARK2 OS=Homo sapiens OX=9606 GN=MARK2 PE=1 SV=2	MARK2	25.33	11	7	5	87.9	0.321	-1.64	0.99754	0	891963	77268.3	High	Peak Found	MARK2
High	Master Protein	P23378	Glycine dehydrogenase (decarboxylating), mitochondrial OS=Homo sapiens OX=9606 GN=GLDC PE=1 SV=2	GLDC	25.252	8	5	5	112.7	0.001	-9.97	2.30838e-17		206833		High	Not Found	GLDC
High	Master Protein	O60216	Double-strand-break repair protein rad21 homolog OS=Homo sapiens OX=9606 GN=RAD21 PE=1 SV=2	RAD21	25.25	13	6	6	71.6	1.579	0.66	0.120846	0	513986	98855	High	High	RAD21
High	Master Protein	Q8IX18	Probable ATP-dependent RNA helicase DHX40 OS=Homo sapiens OX=9606 GN=DHX40 PE=1 SV=2	DHX40	25.186	9	7	7	88.5	0.303	-1.72	0.990457	24.4	1.40309e+06	296199	High	High	DHX40
High	Master Protein	Q93034	Cullin-5 OS=Homo sapiens OX=9606 GN=CUL5 PE=1 SV=4	CUL5	24.957	11	8	8	90.9	0.306	-1.71	0.99358	0	2.22204e+06	405097	High	Peak Found	CUL5
High	Master Protein	Q6IA86	Elongator complex protein 2 OS=Homo sapiens OX=9606 GN=ELP2 PE=1 SV=2	ELP2	24.955	10	7	7	92.4	0.001	-9.97	2.30838e-17		2.12534e+06		High	Not Found	ELP2
High	Master Protein	Q9UBV2	Protein sel-1 homolog 1 OS=Homo sapiens OX=9606 GN=SEL1L PE=1 SV=3	SEL1L	24.728	13	6	6	88.7	0.292	-1.78	0.972803	0	660903	49734	High	Peak Found	SEL1L
High	Master Protein	Q9BSJ2	Gamma-tubulin complex component 2 OS=Homo sapiens OX=9606 GN=TUBGCP2 PE=1 SV=2	TUBGCP2	24.69	8	6	6	102.5	0.481	-1.06	0.75296	26.09	958231	388803	High	High	TUBGCP2
High	Master Protein	Q9H223	EH domain-containing protein 4 OS=Homo sapiens OX=9606 GN=EHD4 PE=1 SV=1	EHD4	24.565	14	7	6	61.1	0.001	-9.97	2.30838e-17		1.36312e+06		High	Not Found	EHD4
High	Master Protein	Q8IZ83	Aldehyde dehydrogenase family 16 member A1 OS=Homo sapiens OX=9606 GN=ALDH16A1 PE=1 SV=2	ALDH16A1	24.561	9	6	6	85.1	0.374	-1.42	0.928568	20.46	592925	266272	High	High	ALDH16A1
High	Master Protein	Q9NRL3	Striatin-4 OS=Homo sapiens OX=9606 GN=STRN4 PE=1 SV=2	STRN4	24.545	10	6	5	80.5	0.295	-1.76	0.979439	0	892079	66521	High	Not Found	STRN4
High	Master Protein	Q9NVH0	Exonuclease 3'-5' domain-containing protein 2 OS=Homo sapiens OX=9606 GN=EXD2 PE=1 SV=2	EXD2	24.387	10	5	5	70.3	0.001	-9.97	2.30838e-17		328842		High	Not Found	EXD2
High	Master Protein	Q9NQX3	Gephyrin OS=Homo sapiens OX=9606 GN=GPHN PE=1 SV=1	GPHN	24.285	11	6	6	79.7	0.413	-1.28	0.866814	0	1.38746e+06	125392	High	High	GPHN
High	Master Protein	O60568	Multifunctional procollagen lysine hydroxylase and glycosyltransferase LH3 OS=Homo sapiens OX=9606 GN=PLOD3 PE=1 SV=1	PLOD3	24.24	10	5	5	84.7	0.785	-0.35	0.481807	0	435827	84404.7	High	Peak Found	PLOD3
High	Master Protein	O15294	UDP-N-acetylglucosamine--peptide N-acetylglucosaminyltransferase 110 kDa subunit OS=Homo sapiens OX=9606 GN=OGT PE=1 SV=3	OGT	24.028	9	9	9	116.9	0.634	-0.66	0.561866	28.38	2.44722e+06	960101	High	High	OGT
High	Master Protein	O14787	Transportin-2 OS=Homo sapiens OX=9606 GN=TNPO2 PE=1 SV=3	TNPO2	23.993	8	7	2	101.3	0.001	-9.97	2.30838e-17		91903.8		High	Not Found	TNPO2
High	Master Protein	Q96SI9	Spermatid perinuclear RNA-binding protein OS=Homo sapiens OX=9606 GN=STRBP PE=1 SV=1	STRBP	23.96	6	6	1	73.6	0.001	-9.97	2.30838e-17		80350		High	Not Found	STRBP
High	Master Protein	Q14155	Rho guanine nucleotide exchange factor 7 OS=Homo sapiens OX=9606 GN=ARHGEF7 PE=1 SV=2	ARHGEF7	23.57	13	8	8	90	0.001	-9.97	2.30838e-17		215351		High	Not Found	ARHGEF7
High	Master Protein	Q96PZ0	Pseudouridylate synthase 7 homolog OS=Homo sapiens OX=9606 GN=PUS7 PE=1 SV=2	PUS7	23.47	12	6	6	75	0.001	-9.97	2.30838e-17		176319		High	Not Found	PUS7
High	Master Protein	P27708	CAD protein OS=Homo sapiens OX=9606 GN=CAD PE=1 SV=3	CAD	23.47	5	6	6	242.8	0.324	-1.62	0.994079	0	668644	15565.1	High	Peak Found	CAD
High	Master Protein	Q93052	Lipoma-preferred partner OS=Homo sapiens OX=9606 GN=LPP PE=1 SV=1	LPP	23.355	16	6	6	65.7	0.178	-2.49	0.6458	0	1.67092e+06	267048	High	Peak Found	LPP
High	Master Protein	Q8N1N4	Keratin, type II cytoskeletal 78 OS=Homo sapiens OX=9606 GN=KRT78 PE=1 SV=2	KRT78	23.334	15	8	7	56.8	0.542	-0.88	0.672832	45.12	493302	145818	High	High	KRT78
High	Master Protein	Q9BUQ8	Probable ATP-dependent RNA helicase DDX23 OS=Homo sapiens OX=9606 GN=DDX23 PE=1 SV=3	DDX23	23.32	11	9	9	95.5	0.271	-1.88	0.932013	0	949723	29323.2	High	High	DDX23
High	Master Protein	O94875	Sorbin and SH3 domain-containing protein 2 OS=Homo sapiens OX=9606 GN=SORBS2 PE=1 SV=3	SORBS2	23.262	8	7	7	124	0.001	-9.97	2.30838e-17		1.10323e+06		High	Not Found	SORBS2
High	Master Protein	Q9Y263	Phospholipase A-2-activating protein OS=Homo sapiens OX=9606 GN=PLAA PE=1 SV=2	PLAA	23.19	9	5	5	87.1	0.001	-9.97	2.30838e-17		378391		High	Not Found	PLAA
High	Master Protein	Q93008	Probable ubiquitin carboxyl-terminal hydrolase FAF-X OS=Homo sapiens OX=9606 GN=USP9X PE=1 SV=4	USP9X	23.171	3	9	8	290.3	0.001	-9.97	2.30838e-17		1.68367e+06		High	Not Found	USP9X
High	Master Protein	Q8N163	Cell cycle and apoptosis regulator protein 2 OS=Homo sapiens OX=9606 GN=CCAR2 PE=1 SV=2	CCAR2	23.124	10	8	8	102.8	1.04	0.06	0.303447	14.79	685345	386591	High	High	CCAR2
High	Master Protein	Q96T88	E3 ubiquitin-protein ligase UHRF1 OS=Homo sapiens OX=9606 GN=UHRF1 PE=1 SV=1	UHRF1	23.108	10	7	7	89.8	0.529	-0.92	0.690653	0	542011	48471.3	High	Peak Found	UHRF1
High	Master Protein	Q96EY7	Pentatricopeptide repeat domain-containing protein 3, mitochondrial OS=Homo sapiens OX=9606 GN=PTCD3 PE=1 SV=3	PTCD3	23.049	10	6	5	78.5	0.158	-2.66	0.559141	0	1.02467e+06	30033.1	High	Peak Found	PTCD3
High	Master Protein	Q14651	Plastin-1 OS=Homo sapiens OX=9606 GN=PLS1 PE=1 SV=2	PLS1	23.022	7	4	1	70.2	0.001	-9.97	2.30838e-17		82594.3		High	Not Found	PLS1
High	Master Protein	Q7L8L6	FAST kinase domain-containing protein 5, mitochondrial OS=Homo sapiens OX=9606 GN=FASTKD5 PE=1 SV=1	FASTKD5	22.838	12	7	7	86.5	0.001	-9.97	2.30838e-17		490678		High	Not Found	FASTKD5
High	Master Protein	Q8TC07	TBC1 domain family member 15 OS=Homo sapiens OX=9606 GN=TBC1D15 PE=1 SV=2	TBC1D15	22.826	11	7	7	79.4	0.31	-1.69	0.994079	0	979710	75931.6	High	Peak Found	TBC1D15
High	Master Protein	Q8N0W4	Neuroligin-4, X-linked OS=Homo sapiens OX=9606 GN=NLGN4X PE=1 SV=1	NLGN4X	22.705	9	5	5	91.9	0.001	-9.97	2.30838e-17		581076		High	Not Found	NLGN4X
High	Master Protein	Q9ULV4	Coronin-1C OS=Homo sapiens OX=9606 GN=CORO1C PE=1 SV=1	CORO1C	22.599	14	5	5	53.2	0.001	-9.97	2.30838e-17		700125		High	Not Found	CORO1C
High	Master Protein	Q92541	RNA polymerase-associated protein RTF1 homolog OS=Homo sapiens OX=9606 GN=RTF1 PE=1 SV=4	RTF1	22.557	9	5	5	80.3	0.001	-9.97	2.30838e-17		1.00852e+06		High	Not Found	RTF1
High	Master Protein	Q9NXE4	Sphingomyelin phosphodiesterase 4 OS=Homo sapiens OX=9606 GN=SMPD4 PE=1 SV=3	SMPD4	22.428	10	7	7	97.7	0.001	-9.97	2.30838e-17		973836		High	Not Found	SMPD4
High	Master Protein	A0FGR8	Extended synaptotagmin-2 OS=Homo sapiens OX=9606 GN=ESYT2 PE=1 SV=1	ESYT2	22.418	12	9	9	102.3	0.001	-9.97	2.30838e-17		987128		High	Not Found	ESYT2
High	Master Protein	Q8WXI9	Transcriptional repressor p66-beta OS=Homo sapiens OX=9606 GN=GATAD2B PE=1 SV=1	GATAD2B	22.319	15	5	4	65.2	0.001	-9.97	2.30838e-17		479434		High	Not Found	GATAD2B
High	Master Protein	Q13948	Protein CASP OS=Homo sapiens OX=9606 GN=CUX1 PE=1 SV=2	CUX1	22.269	13	6	6	77.4	0.001	-9.97	2.30838e-17		120543		High	Not Found	CUX1
High	Master Protein	P46063	ATP-dependent DNA helicase Q1 OS=Homo sapiens OX=9606 GN=RECQL PE=1 SV=3	RECQL	22.25	13	7	7	73.4	0.001	-9.97	2.30838e-17		803622		High	Not Found	RECQL
High	Master Protein	Q9UJX4	Anaphase-promoting complex subunit 5 OS=Homo sapiens OX=9606 GN=ANAPC5 PE=1 SV=2	ANAPC5	22.093	11	6	6	85	0.001	-9.97	2.30838e-17		324759		High	Not Found	ANAPC5
High	Master Protein	Q6ZXV5	Protein O-mannosyl-transferase TMTC3 OS=Homo sapiens OX=9606 GN=TMTC3 PE=1 SV=2	TMTC3	22.025	9	6	6	103.9	0.317	-1.66	0.999894	0	537074	19279.2	High	Peak Found	TMTC3
High	Master Protein	Q8N3U4	Cohesin subunit SA-2 OS=Homo sapiens OX=9606 GN=STAG2 PE=1 SV=3	STAG2	21.972	5	5	5	141.2	0.766	-0.38	0.497525	0	263971	62943.7	High	High	STAG2
High	Master Protein	O00178	GTP-binding protein 1 OS=Homo sapiens OX=9606 GN=GTPBP1 PE=1 SV=3	GTPBP1	21.91	9	4	4	72.4	0.001	-9.97	2.30838e-17		539455		High	High	GTPBP1
High	Master Protein	Q96JG8	Melanoma-associated antigen D4 OS=Homo sapiens OX=9606 GN=MAGED4 PE=1 SV=3	MAGED4	21.71	7	4	2	81.3	0.001	-9.97	2.30838e-17		208510		High	Not Found	MAGED4
High	Master Protein	Q9H0H5	Rac GTPase-activating protein 1 OS=Homo sapiens OX=9606 GN=RACGAP1 PE=1 SV=1	RACGAP1	21.679	9	5	5	71	0.001	-9.97	2.30838e-17		547255		High	Not Found	RACGAP1
High	Master Protein	O60566	Mitotic checkpoint serine/threonine-protein kinase BUB1 beta OS=Homo sapiens OX=9606 GN=BUB1B PE=1 SV=3	BUB1B	21.666	8	7	7	119.5	0.001	-9.97	2.30838e-17		256402		High	Not Found	BUB1B
High	Master Protein	Q5M775	Cytospin-B OS=Homo sapiens OX=9606 GN=SPECC1 PE=1 SV=1	SPECC1	21.658	10	7	7	118.5	0.001	-9.97	2.30838e-17		468629		High	Not Found	SPECC1
High	Master Protein	P11216	Glycogen phosphorylase, brain form OS=Homo sapiens OX=9606 GN=PYGB PE=1 SV=5	PYGB	21.582	12	7	5	96.6	0.423	-1.24	0.849082	0	629676	35416.2	High	High	PYGB
High	Master Protein	A0MZ66	Shootin-1 OS=Homo sapiens OX=9606 GN=SHTN1 PE=1 SV=4	SHTN1	21.497	11	7	7	71.6	0.001	-9.97	2.30838e-17		860144		High	Not Found	SHTN1
High	Master Protein	Q9H089	Large subunit GTPase 1 homolog OS=Homo sapiens OX=9606 GN=LSG1 PE=1 SV=2	LSG1	21.465	10	6	6	75.2	0.273	-1.87	0.93663	0	897255	64331	High	Peak Found	LSG1
High	Master Protein	P52789	Hexokinase-2 OS=Homo sapiens OX=9606 GN=HK2 PE=1 SV=2	HK2	21.448	11	8	5	102.3	0.001	-9.97	2.30838e-17		240491		High	Not Found	HK2
High	Master Protein	Q86X29	Lipolysis-stimulated lipoprotein receptor OS=Homo sapiens OX=9606 GN=LSR PE=1 SV=4	LSR	21.446	11	5	5	71.4	0.001	-9.97	2.30838e-17		619744		High	Not Found	LSR
High	Master Protein	Q9P2I0	Cleavage and polyadenylation specificity factor subunit 2 OS=Homo sapiens OX=9606 GN=CPSF2 PE=1 SV=2	CPSF2	21.276	10	8	8	88.4	0.307	-1.7	0.99358	14.13	1.33467e+06	123400	High	Peak Found	CPSF2
High	Master Protein	Q15418	Ribosomal protein S6 kinase alpha-1 OS=Homo sapiens OX=9606 GN=RPS6KA1 PE=1 SV=2	RPS6KA1	21.113	12	7	4	82.7	0.001	-9.97	2.30838e-17		510394		High	Not Found	RPS6KA1
High	Master Protein	Q9UEY8	Gamma-adducin OS=Homo sapiens OX=9606 GN=ADD3 PE=1 SV=1	ADD3	21.101	14	6	6	79.1	0.416	-1.27	0.860862	39.81	728187	193976	High	Peak Found	ADD3
High	Master Protein	Q9NTZ6	RNA-binding protein 12 OS=Homo sapiens OX=9606 GN=RBM12 PE=1 SV=1	RBM12	21.089	9	7	7	97.3	0.815	-0.29	0.453451	0	1.05254e+06	131880	High	Peak Found	RBM12
High	Master Protein	Q08AM6	Protein VAC14 homolog OS=Homo sapiens OX=9606 GN=VAC14 PE=1 SV=1	VAC14	21.009	11	7	7	87.9	0.001	-9.97	2.30838e-17		758339		High	Not Found	VAC14
High	Master Protein	Q9H8Y1	Vertnin OS=Homo sapiens OX=9606 GN=VRTN PE=1 SV=1	VRTN	21.006	11	5	5	78.2	0.001	-9.97	2.30838e-17		1.23421e+06		High	Not Found	VRTN
High	Master Protein	Q14498	RNA-binding protein 39 OS=Homo sapiens OX=9606 GN=RBM39 PE=1 SV=2	RBM39	20.923	10	4	4	59.3	0.238	-2.07	0.849082	0	326463	43004.3	High	High	RBM39
High	Master Protein	O60583	Cyclin-T2 OS=Homo sapiens OX=9606 GN=CCNT2 PE=1 SV=2	CCNT2	20.915	7	4	4	81	0.255	-1.97	0.898998	44.22	567039	115516	High	Peak Found	CCNT2
High	Master Protein	P05556	Integrin beta-1 OS=Homo sapiens OX=9606 GN=ITGB1 PE=1 SV=2	ITGB1	20.913	9	6	6	88.4	3.535	1.82	0.010222	2.11	252033	1.07541e+06	High	High	ITGB1
High	Master Protein	Q9Y4R8	Telomere length regulation protein TEL2 homolog OS=Homo sapiens OX=9606 GN=TELO2 PE=1 SV=2	TELO2	20.849	8	7	7	91.7	0.001	-9.97	2.30838e-17		796186		High	Not Found	TELO2
High	Master Protein	Q9UJV9	Probable ATP-dependent RNA helicase DDX41 OS=Homo sapiens OX=9606 GN=DDX41 PE=1 SV=2	DDX41	20.845	13	6	6	69.8	0.001	-9.97	2.30838e-17		375021		High	Not Found	DDX41
High	Master Protein	Q14CN4	Keratin, type II cytoskeletal 72 OS=Homo sapiens OX=9606 GN=KRT72 PE=1 SV=2	KRT72	20.762	6	4	1	55.8	0.489	-1.03	0.742951	0	4.84214e+06	2.36886e+06	High	High	KRT72
High	Master Protein	Q92896	Golgi apparatus protein 1 OS=Homo sapiens OX=9606 GN=GLG1 PE=1 SV=2	GLG1	20.678	5	6	6	134.5	0.313	-1.68	0.99754	0	797167	58306.7	High	Peak Found	GLG1
High	Master Protein	O43823	A-kinase anchor protein 8 OS=Homo sapiens OX=9606 GN=AKAP8 PE=1 SV=1	AKAP8	20.677	10	4	4	76.1	0.001	-9.97	2.30838e-17		523617		High	Not Found	AKAP8
High	Master Protein	P27816	Microtubule-associated protein 4 OS=Homo sapiens OX=9606 GN=MAP4 PE=1 SV=3	MAP4	20.489	5	4	4	120.9	0.001	-9.97	2.30838e-17		143746		High	Not Found	MAP4
High	Master Protein	P78344	Eukaryotic translation initiation factor 4 gamma 2 OS=Homo sapiens OX=9606 GN=EIF4G2 PE=1 SV=1	EIF4G2	20.486	11	8	8	102.3	0.695	-0.52	0.559141	30.56	384037	157096	High	High	EIF4G2
High	Master Protein	Q9UKN8	General transcription factor 3C polypeptide 4 OS=Homo sapiens OX=9606 GN=GTF3C4 PE=1 SV=2	GTF3C4	20.43	7	5	5	91.9	0.001	-9.97	2.30838e-17		840714		High	Not Found	GTF3C4
High	Master Protein	Q15637	Splicing factor 1 OS=Homo sapiens OX=9606 GN=SF1 PE=1 SV=4	SF1	20.321	10	4	4	68.3	0.354	-1.5	0.958319	42.44	1.05905e+06	300671	High	High	SF1
High	Master Protein	Q7Z2W4	Zinc finger CCCH-type antiviral protein 1 OS=Homo sapiens OX=9606 GN=ZC3HAV1 PE=1 SV=3	ZC3HAV1	20.186	7	4	4	101.4	0.001	-9.97	2.30838e-17		102731		High	Not Found	ZC3HAV1
High	Master Protein	Q9UBU9	Nuclear RNA export factor 1 OS=Homo sapiens OX=9606 GN=NXF1 PE=1 SV=1	NXF1	20.154	12	6	6	70.1	0.337	-1.57	0.986405	20.2	491312	70956.1	High	Peak Found	NXF1
High	Master Protein	O75427	Leucine-rich repeat and calponin homology domain-containing protein 4 OS=Homo sapiens OX=9606 GN=LRCH4 PE=1 SV=2	LRCH4	20.139	10	4	4	73.4	0.001	-9.97	2.30838e-17		55400.3		High	Not Found	LRCH4
High	Master Protein	P10586	Receptor-type tyrosine-protein phosphatase F OS=Homo sapiens OX=9606 GN=PTPRF PE=1 SV=2	PTPRF	20.06	4	5	2	212.7	0.001	-9.97	2.30838e-17		489618		High	Not Found	PTPRF
High	Master Protein	Q8IXQ5	Kelch-like protein 7 OS=Homo sapiens OX=9606 GN=KLHL7 PE=1 SV=2	KLHL7	19.981	14	5	5	65.9	0.001	-9.97	2.30838e-17		612912		High	Not Found	KLHL7
High	Master Protein	P50542	Peroxisomal targeting signal 1 receptor OS=Homo sapiens OX=9606 GN=PEX5 PE=1 SV=3	PEX5	19.849	13	4	4	70.8	0.001	-9.97	2.30838e-17		73788		High	Not Found	PEX5
High	Master Protein	Q13033	Striatin-3 OS=Homo sapiens OX=9606 GN=STRN3 PE=1 SV=3	STRN3	19.838	10	6	5	87.2	0.001	-9.97	2.30838e-17		744892		High	Not Found	STRN3
High	Master Protein	Q14694	Ubiquitin carboxyl-terminal hydrolase 10 OS=Homo sapiens OX=9606 GN=USP10 PE=1 SV=2	USP10	19.781	12	7	7	87.1	0.576	-0.8	0.632126	11.26	933524	353043	High	High	USP10
High	Master Protein	Q9UBD5	Origin recognition complex subunit 3 OS=Homo sapiens OX=9606 GN=ORC3 PE=1 SV=1	ORC3	19.78	10	6	6	82.2	0.303	-1.72	0.990496	0	1.40694e+06	230102	High	High	ORC3
High	Master Protein	Q8WVV9	Heterogeneous nuclear ribonucleoprotein L-like OS=Homo sapiens OX=9606 GN=HNRNPLL PE=1 SV=1	HNRNPLL	19.687	14	5	5	60	0.001	-9.97	2.30838e-17		416001		High	Not Found	HNRNPLL
High	Master Protein	P50895	Basal cell adhesion molecule OS=Homo sapiens OX=9606 GN=BCAM PE=1 SV=2	BCAM	19.662	11	5	5	67.4	0.001	-9.97	2.30838e-17		539567		High	Not Found	BCAM
High	Master Protein	Q9NY33	Dipeptidyl peptidase 3 OS=Homo sapiens OX=9606 GN=DPP3 PE=1 SV=2	DPP3	19.554	10	4	4	82.5	0.001	-9.97	2.30838e-17		160425		High	Not Found	DPP3
High	Master Protein	O75083	WD repeat-containing protein 1 OS=Homo sapiens OX=9606 GN=WDR1 PE=1 SV=4	WDR1	19.542	9	4	4	66.2	0.001	-9.97	2.30838e-17		678214		High	Not Found	WDR1
High	Master Protein	P19367	Hexokinase-1 OS=Homo sapiens OX=9606 GN=HK1 PE=1 SV=3	HK1	19.496	9	8	5	102.4	0.946	-0.08	0.353207	0.86	796025	246639	High	High	HK1
High	Master Protein	Q9P253	Vacuolar protein sorting-associated protein 18 homolog OS=Homo sapiens OX=9606 GN=VPS18 PE=1 SV=2	VPS18	19.487	8	6	6	110.1	0.501	-1	0.729641	0	713518	76295.4	High	Peak Found	VPS18
High	Master Protein	Q9P2J5	Leucine--tRNA ligase, cytoplasmic OS=Homo sapiens OX=9606 GN=LARS1 PE=1 SV=2	LARS1	19.445	8	7	7	134.4	0.393	-1.35	0.898998	0	746105	14567.5	High	High	LARS1
High	Master Protein	Q9H334	Forkhead box protein P1 OS=Homo sapiens OX=9606 GN=FOXP1 PE=1 SV=1	FOXP1	19.355	7	4	2	75.3	0.349	-1.52	0.966285	0	273541	47236.4	High	High	FOXP1
High	Master Protein	Q13724	Mannosyl-oligosaccharide glucosidase OS=Homo sapiens OX=9606 GN=MOGS PE=1 SV=5	MOGS	19.303	6	4	4	91.9	0.33	-1.6	0.992864	0	140518	32963.9	High	High	MOGS
High	Master Protein	P33240	Cleavage stimulation factor subunit 2 OS=Homo sapiens OX=9606 GN=CSTF2 PE=1 SV=1	CSTF2	19.164	10	5	1	60.9	0.001	-9.97	2.30838e-17		112032		High	Not Found	CSTF2
High	Master Protein	Q96RE7	Nucleus accumbens-associated protein 1 OS=Homo sapiens OX=9606 GN=NACC1 PE=1 SV=1	NACC1	19.143	12	6	6	57.2	0.095	-3.39	0.296089	0	1.22192e+06	25691.8	High	Peak Found	NACC1
High	Master Protein	Q8IW41	MAP kinase-activated protein kinase 5 OS=Homo sapiens OX=9606 GN=MAPKAPK5 PE=1 SV=2	MAPKAPK5	19.112	12	5	5	54.2	0.001	-9.97	2.30838e-17		1.55896e+06		High	Not Found	MAPKAPK5
High	Master Protein	Q8WVT3	Trafficking protein particle complex subunit 12 OS=Homo sapiens OX=9606 GN=TRAPPC12 PE=1 SV=3	TRAPPC12	19.057	11	4	4	79.3	0.001	-9.97	2.30838e-17		64348.5		High	Not Found	TRAPPC12
High	Master Protein	Q01433	AMP deaminase 2 OS=Homo sapiens OX=9606 GN=AMPD2 PE=1 SV=2	AMPD2	19.046	10	9	9	100.6	0.001	-9.97	2.30838e-17		1.38246e+06		High	Not Found	AMPD2
High	Master Protein	Q04724	Transducin-like enhancer protein 1 OS=Homo sapiens OX=9606 GN=TLE1 PE=1 SV=2	TLE1	18.989	9	5	2	83.1	0.326	-1.62	0.99358	0	915173	155506	High	Not Found	TLE1
High	Master Protein	P18887	DNA repair protein XRCC1 OS=Homo sapiens OX=9606 GN=XRCC1 PE=1 SV=2	XRCC1	18.982	12	5	5	69.4	0.202	-2.3	0.735206	0	1.36161e+06	54001.5	High	High	XRCC1
High	Master Protein	Q69YQ0	Cytospin-A OS=Homo sapiens OX=9606 GN=SPECC1L PE=1 SV=2	SPECC1L	18.909	6	5	5	124.5	0.001	-9.97	2.30838e-17		225834		High	Not Found	SPECC1L
High	Master Protein	Q13617	Cullin-2 OS=Homo sapiens OX=9606 GN=CUL2 PE=1 SV=2	CUL2	18.751	10	6	6	86.9	0.001	-9.97	2.30838e-17		488721		High	High	CUL2
High	Master Protein	Q13409	Cytoplasmic dynein 1 intermediate chain 2 OS=Homo sapiens OX=9606 GN=DYNC1I2 PE=1 SV=3	DYNC1I2	18.699	8	4	4	71.4	0.322	-1.63	0.997297	0	261826	39791.2	High	High	DYNC1I2
High	Master Protein	Q9NQA3	WAS protein family homolog 6 OS=Homo sapiens OX=9606 GN=WASH6P PE=1 SV=3	WASH6P	18.548	12	4	1	48	0.001	-9.97	2.30838e-17		123107		High	Not Found	WASH6P
High	Master Protein	Q9UI26	Importin-11 OS=Homo sapiens OX=9606 GN=IPO11 PE=1 SV=1	IPO11	18.539	6	5	5	112.5	0.001	-9.97	2.30838e-17		298734		High	Not Found	IPO11
High	Master Protein	Q5UIP0	Telomere-associated protein RIF1 OS=Homo sapiens OX=9606 GN=RIF1 PE=1 SV=2	RIF1	18.51	3	5	5	274.3	0.001	-9.97	2.30838e-17		115955		High	Not Found	RIF1
High	Master Protein	Q8TAF3	WD repeat-containing protein 48 OS=Homo sapiens OX=9606 GN=WDR48 PE=1 SV=1	WDR48	18.378	12	7	7	76.2	0.001	-9.97	2.30838e-17		919941		High	Not Found	WDR48
High	Master Protein	Q9Y2X7	ARF GTPase-activating protein GIT1 OS=Homo sapiens OX=9606 GN=GIT1 PE=1 SV=2	GIT1	18.362	12	6	6	84.3	0.354	-1.5	0.958319	0	396494	42043.7	High	Peak Found	GIT1
High	Master Protein	Q86TV6	Tetratricopeptide repeat protein 7B OS=Homo sapiens OX=9606 GN=TTC7B PE=1 SV=3	TTC7B	18.299	8	5	5	94.1	0.001	-9.97	2.30838e-17		140689		High	Not Found	TTC7B
High	Master Protein	Q53GS9	U4/U6.U5 tri-snRNP-associated protein 2 OS=Homo sapiens OX=9606 GN=USP39 PE=1 SV=2	USP39	18.071	13	6	6	65.3	0.001	-9.97	2.30838e-17		794095		High	Not Found	USP39
High	Master Protein	Q92575	UBX domain-containing protein 4 OS=Homo sapiens OX=9606 GN=UBXN4 PE=1 SV=2	UBXN4	17.891	8	3	3	56.7	0.103	-3.28	0.338107	0	1.04854e+06	70266.1	High	Peak Found	UBXN4
High	Master Protein	Q12800	Alpha-globin transcription factor CP2 OS=Homo sapiens OX=9606 GN=TFCP2 PE=1 SV=2	TFCP2	17.755	13	4	4	57.2	0.001	-9.97	2.30838e-17		378634		High	Not Found	TFCP2
High	Master Protein	Q14181	DNA polymerase alpha subunit B OS=Homo sapiens OX=9606 GN=POLA2 PE=1 SV=2	POLA2	17.732	16	7	7	65.9	0.193	-2.38	0.700503	0	1.30627e+06	63856.5	High	Peak Found	POLA2
High	Master Protein	Q04726	Transducin-like enhancer protein 3 OS=Homo sapiens OX=9606 GN=TLE3 PE=1 SV=2	TLE3	17.657	6	4	1	83.4	0.001	-9.97	2.30838e-17		282364		High	Not Found	TLE3
High	Master Protein	Q16204	Coiled-coil domain-containing protein 6 OS=Homo sapiens OX=9606 GN=CCDC6 PE=1 SV=2	CCDC6	17.649	14	6	6	53.3	0.001	-9.97	2.30838e-17		853500		High	Not Found	CCDC6
High	Master Protein	P11166	Solute carrier family 2, facilitated glucose transporter member 1 OS=Homo sapiens OX=9606 GN=SLC2A1 PE=1 SV=2	SLC2A1	17.647	7	3	3	54	0.31	-1.69	0.994079	22.44	1.50078e+06	279807	High	High	SLC2A1
High	Master Protein	Q15054	DNA polymerase delta subunit 3 OS=Homo sapiens OX=9606 GN=POLD3 PE=1 SV=2	POLD3	17.61	13	5	5	51.4	0.001	-9.97	2.30838e-17		944807		High	Not Found	POLD3
High	Master Protein	P23468	Receptor-type tyrosine-protein phosphatase delta OS=Homo sapiens OX=9606 GN=PTPRD PE=1 SV=2	PTPRD	17.562	3	4	1	214.6	0.001	-9.97	2.30838e-17		97516.4		High	Not Found	PTPRD
High	Master Protein	Q9UHY1	Nuclear receptor-binding protein OS=Homo sapiens OX=9606 GN=NRBP1 PE=1 SV=1	NRBP1	17.545	14	5	5	59.8	0.705	-0.5	0.554259	29.43	672025	74382.1	High	High	NRBP1
High	Master Protein	Q99543	DnaJ homolog subfamily C member 2 OS=Homo sapiens OX=9606 GN=DNAJC2 PE=1 SV=4	DNAJC2	17.522	13	6	6	72	0.001	-9.97	2.30838e-17		566370		High	Not Found	DNAJC2
High	Master Protein	Q08170	Serine/arginine-rich splicing factor 4 OS=Homo sapiens OX=9606 GN=SRSF4 PE=1 SV=2	SRSF4	17.507	9	5	5	56.6	0.256	-1.97	0.898998	0	874695	106600	High	Peak Found	SRSF4
High	Master Protein	Q6UN15	Pre-mRNA 3'-end-processing factor FIP1 OS=Homo sapiens OX=9606 GN=FIP1L1 PE=1 SV=1	FIP1L1	17.408	12	5	5	66.5	0.419	-1.25	0.855145	0	592404	61547.5	High	Peak Found	FIP1L1
High	Master Protein	O43395	U4/U6 small nuclear ribonucleoprotein Prp3 OS=Homo sapiens OX=9606 GN=PRPF3 PE=1 SV=2	PRPF3	17.407	10	6	6	77.5	0.269	-1.89	0.930271	20.51	1.13051e+06	187364	High	Peak Found	PRPF3
High	Master Protein	O43252	Bifunctional 3'-phosphoadenosine 5'-phosphosulfate synthase 1 OS=Homo sapiens OX=9606 GN=PAPSS1 PE=1 SV=2	PAPSS1	17.405	8	4	4	70.8	0.001	-9.97	2.30838e-17		363428		High	Not Found	PAPSS1
High	Master Protein	Q13428	Treacle protein OS=Homo sapiens OX=9606 GN=TCOF1 PE=1 SV=3	TCOF1	17.391	5	6	6	152	0.001	-9.97	2.30838e-17		342145		High	Not Found	TCOF1
High	Master Protein	O95232	Luc7-like protein 3 OS=Homo sapiens OX=9606 GN=LUC7L3 PE=1 SV=2	LUC7L3	17.382	9	3	3	51.4	0.001	-9.97	2.30838e-17		233761		High	Not Found	LUC7L3
High	Master Protein	O75909	Cyclin-K OS=Homo sapiens OX=9606 GN=CCNK PE=1 SV=2	CCNK	17.272	12	4	4	64.2	0.001	-9.97	2.30838e-17		222299		High	Not Found	CCNK
High	Master Protein	A1L0T0	2-hydroxyacyl-CoA lyase 2 OS=Homo sapiens OX=9606 GN=ILVBL PE=1 SV=2	ILVBL	17.214	10	3	3	67.8	0.001	-9.97	2.30838e-17		44850		High	Not Found	ILVBL
High	Master Protein	Q9H2P0	Activity-dependent neuroprotector homeobox protein OS=Homo sapiens OX=9606 GN=ADNP PE=1 SV=1	ADNP	17.178	7	5	5	123.5	0.752	-0.41	0.510871	0	201982	108881	High	High	ADNP
High	Master Protein	O95140	Mitofusin-2 OS=Homo sapiens OX=9606 GN=MFN2 PE=1 SV=3	MFN2	17.151	7	4	3	86.3	0.001	-9.97	2.30838e-17		355074		High	Not Found	MFN2
High	Master Protein	O94874	E3 UFM1-protein ligase 1 OS=Homo sapiens OX=9606 GN=UFL1 PE=1 SV=2	UFL1	17.11	9	6	6	89.5	0.001	-9.97	2.30838e-17		462555		High	Not Found	UFL1
High	Master Protein	Q9Y5X1	Sorting nexin-9 OS=Homo sapiens OX=9606 GN=SNX9 PE=1 SV=1	SNX9	17.107	10	5	5	66.6	0.001	-9.97	2.30838e-17		392117		High	Not Found	SNX9
High	Master Protein	Q8N6R0	eEF1A lysine and N-terminal methyltransferase OS=Homo sapiens OX=9606 GN=EEF1AKNMT PE=1 SV=1	EEF1AKNMT	17.107	7	4	4	78.7	0.001	-9.97	2.30838e-17		249807		High	Not Found	EEF1AKNMT
High	Master Protein	Q9BTA9	WW domain-containing adapter protein with coiled-coil OS=Homo sapiens OX=9606 GN=WAC PE=1 SV=3	WAC	17.076	11	4	4	70.7	0.001	-9.97	2.30838e-17		604170		High	High	WAC
High	Master Protein	Q9UBB9	Tuftelin-interacting protein 11 OS=Homo sapiens OX=9606 GN=TFIP11 PE=1 SV=1	TFIP11	17.072	8	5	5	96.8	0.001	-9.97	2.30838e-17		579719		High	Not Found	TFIP11
High	Master Protein	Q9Y2X3	Nucleolar protein 58 OS=Homo sapiens OX=9606 GN=NOP58 PE=1 SV=1	NOP58	17.001	13	5	5	59.5	0.544	-0.88	0.67074	0	426209	50852.6	High	Peak Found	NOP58
High	Master Protein	P33981	Dual specificity protein kinase TTK OS=Homo sapiens OX=9606 GN=TTK PE=1 SV=2	TTK	16.825	8	5	5	97	0.001	-9.97	2.30838e-17		291228		High	Not Found	TTK
High	Master Protein	Q9UGP4	LIM domain-containing protein 1 OS=Homo sapiens OX=9606 GN=LIMD1 PE=1 SV=1	LIMD1	16.807	12	5	5	72.1	0.001	-9.97	2.30838e-17		826082		High	Not Found	LIMD1
High	Master Protein	Q9HC35	Echinoderm microtubule-associated protein-like 4 OS=Homo sapiens OX=9606 GN=EML4 PE=1 SV=3	EML4	16.723	5	4	4	108.8	0.833	-0.26	0.439734	78.55	345694	300666	High	High	EML4
High	Master Protein	Q02878	60S ribosomal protein L6 OS=Homo sapiens OX=9606 GN=RPL6 PE=1 SV=3	RPL6	16.699	17	4	4	32.7	0.607	-0.72	0.590786	27.41	586749	360251	High	High	RPL6
High	Master Protein	Q9UQE7	Structural maintenance of chromosomes protein 3 OS=Homo sapiens OX=9606 GN=SMC3 PE=1 SV=2	SMC3	16.658	6	5	5	141.5	0.001	-9.97	2.30838e-17		180716		High	High	SMC3
High	Master Protein	Q9UBT2	SUMO-activating enzyme subunit 2 OS=Homo sapiens OX=9606 GN=UBA2 PE=1 SV=2	UBA2	16.652	10	6	6	71.2	0.519	-0.95	0.705426	27.39	988524	697455	High	High	UBA2
High	Master Protein	Q9Y4W2	Ribosomal biogenesis protein LAS1L OS=Homo sapiens OX=9606 GN=LAS1L PE=1 SV=2	LAS1L	16.418	9	4	4	83	0.001	-9.97	2.30838e-17		219920		High	Not Found	LAS1L
High	Master Protein	Q8NEB9	Phosphatidylinositol 3-kinase catalytic subunit type 3 OS=Homo sapiens OX=9606 GN=PIK3C3 PE=1 SV=1	PIK3C3	16.35	6	4	4	101.5	0.001	-9.97	2.30838e-17		281945		High	Not Found	PIK3C3
High	Master Protein	Q9NXV6	CDKN2A-interacting protein OS=Homo sapiens OX=9606 GN=CDKN2AIP PE=1 SV=3	CDKN2AIP	16.236	10	4	4	61.1	0.001	-9.97	2.30838e-17		156359		High	Not Found	CDKN2AIP
High	Master Protein	Q01780	Exosome component 10 OS=Homo sapiens OX=9606 GN=EXOSC10 PE=1 SV=2	EXOSC10	16.22	7	5	5	100.8	0.001	-9.97	2.30838e-17		356099		High	Not Found	EXOSC10
High	Master Protein	Q9UQ16	Dynamin-3 OS=Homo sapiens OX=9606 GN=DNM3 PE=1 SV=4	DNM3	16.207	8	6	1	97.7	0.195	-2.36	0.708903	0	82786.7	16119.2	High	Peak Found	DNM3
High	Master Protein	Q96A33	Coiled-coil domain-containing protein 47 OS=Homo sapiens OX=9606 GN=CCDC47 PE=1 SV=1	CCDC47	16.154	12	3	3	55.8	0.001	-9.97	2.30838e-17		77505.5		High	Not Found	CCDC47
High	Master Protein	Q9Y6W5	Wiskott-Aldrich syndrome protein family member 2 OS=Homo sapiens OX=9606 GN=WASF2 PE=1 SV=3	WASF2	16.121	8	4	4	54.3	0.001	-9.97	2.30838e-17		827176		High	Not Found	WASF2
High	Master Protein	Q86UE4	Protein LYRIC OS=Homo sapiens OX=9606 GN=MTDH PE=1 SV=2	MTDH	16.107	7	3	3	63.8	0.001	-9.97	2.30838e-17		259371		High	Not Found	MTDH
High	Master Protein	O43719	HIV Tat-specific factor 1 OS=Homo sapiens OX=9606 GN=HTATSF1 PE=1 SV=1	HTATSF1	16.098	9	5	5	85.8	1.524	0.61	0.132167	20.66	238296	356643	High	High	HTATSF1
High	Master Protein	Q9H7D7	WD repeat-containing protein 26 OS=Homo sapiens OX=9606 GN=WDR26 PE=1 SV=3	WDR26	16.052	8	5	5	72.1	0.085	-3.56	0.231368	0	917904	29593.2	High	Peak Found	WDR26
High	Master Protein	Q9Y2D4	Exocyst complex component 6B OS=Homo sapiens OX=9606 GN=EXOC6B PE=1 SV=3	EXOC6B	15.927	12	7	7	94.1	0.318	-1.65	0.999184	0	677509	47999.2	High	Peak Found	EXOC6B
High	Master Protein	P14859	POU domain, class 2, transcription factor 1 OS=Homo sapiens OX=9606 GN=POU2F1 PE=1 SV=2	POU2F1	15.921	5	3	3	76.4	0.264	-1.92	0.92	0	269179	22475.8	High	Peak Found	POU2F1
High	Master Protein	O95671	Probable bifunctional dTTP/UTP pyrophosphatase/methyltransferase protein OS=Homo sapiens OX=9606 GN=ASMTL PE=1 SV=3	ASMTL	15.91	10	5	5	68.8	0.718	-0.48	0.547406	89.35	719543	199705	High	Peak Found	ASMTL
High	Master Protein	Q8WWI1	LIM domain only protein 7 OS=Homo sapiens OX=9606 GN=LMO7 PE=1 SV=3	LMO7	15.886	5	5	5	192.6	0.001	-9.97	2.30838e-17		214936		High	Not Found	LMO7
High	Master Protein	Q4V328	GRIP1-associated protein 1 OS=Homo sapiens OX=9606 GN=GRIPAP1 PE=1 SV=2	GRIPAP1	15.864	5	3	3	95.9	0.001	-9.97	2.30838e-17		233028		High	Not Found	GRIPAP1
High	Master Protein	Q9H1B7	Probable E3 ubiquitin-protein ligase IRF2BPL OS=Homo sapiens OX=9606 GN=IRF2BPL PE=1 SV=1	IRF2BPL	15.814	6	3	3	82.6	0.316	-1.66	0.999184	0	376087	54555.6	High	Peak Found	IRF2BPL
High	Master Protein	Q86YV9	Hermansky-Pudlak syndrome 6 protein OS=Homo sapiens OX=9606 GN=HPS6 PE=1 SV=1	HPS6	15.808	8	5	5	82.9	0.001	-9.97	2.30838e-17		169205		High	Not Found	HPS6
High	Master Protein	Q9NYB9	Abl interactor 2 OS=Homo sapiens OX=9606 GN=ABI2 PE=1 SV=1	ABI2	15.78	12	4	4	55.6	0.19	-2.4	0.690265	0	889792	111494	High	Peak Found	ABI2
High	Master Protein	Q9H6X2	Anthrax toxin receptor 1 OS=Homo sapiens OX=9606 GN=ANTXR1 PE=1 SV=2	ANTXR1	15.42	10	5	5	62.7	0.001	-9.97	2.30838e-17		2.01959e+06		High	Not Found	ANTXR1
High	Master Protein	Q8NHV4	Protein NEDD1 OS=Homo sapiens OX=9606 GN=NEDD1 PE=1 SV=1	NEDD1	15.331	9	4	4	71.9	0.001	-9.97	2.30838e-17		69064.2		High	Not Found	NEDD1
High	Master Protein	Q9NUW8	Tyrosyl-DNA phosphodiesterase 1 OS=Homo sapiens OX=9606 GN=TDP1 PE=1 SV=2	TDP1	15.32	10	5	5	68.4	0.001	-9.97	2.30838e-17		361603		High	Not Found	TDP1
High	Master Protein	Q5VTR2	E3 ubiquitin-protein ligase BRE1A OS=Homo sapiens OX=9606 GN=RNF20 PE=1 SV=2	RNF20	15.306	5	4	4	113.6	1.849	0.89	0.0804169	0	165548	168874	High	High	RNF20
High	Master Protein	Q9BYJ9	YTH domain-containing family protein 1 OS=Homo sapiens OX=9606 GN=YTHDF1 PE=1 SV=1	YTHDF1	15.278	13	4	3	60.8	0.001	-9.97	2.30838e-17		131973		High	Not Found	YTHDF1
High	Master Protein	P62191	26S proteasome regulatory subunit 4 OS=Homo sapiens OX=9606 GN=PSMC1 PE=1 SV=1	PSMC1	15.275	16	6	5	49.2	0.001	-9.97	2.30838e-17		784808		High	Not Found	PSMC1
High	Master Protein	O75330	Hyaluronan mediated motility receptor OS=Homo sapiens OX=9606 GN=HMMR PE=1 SV=2	HMMR	15.223	6	3	3	84	15.155	3.92	1.23478e-05	0	348018	1265826	High	Peak Found	HMMR
High	Master Protein	Q6P1J9	Parafibromin OS=Homo sapiens OX=9606 GN=CDC73 PE=1 SV=1	CDC73	15.2	8	4	4	60.5	0.101	-3.31	0.328682	0	500643	16597.7	High	Peak Found	CDC73
High	Master Protein	Q86X55	Histone-arginine methyltransferase CARM1 OS=Homo sapiens OX=9606 GN=CARM1 PE=1 SV=3	CARM1	15.174	8	5	5	65.8	0.374	-1.42	0.928568	0	1.21977e+06	135130	High	Peak Found	CARM1
High	Master Protein	Q9UHI6	Probable ATP-dependent RNA helicase DDX20 OS=Homo sapiens OX=9606 GN=DDX20 PE=1 SV=2	DDX20	15.118	7	4	4	92.2	0.001	-9.97	2.30838e-17		247074		High	Not Found	DDX20
High	Master Protein	Q13573	SNW domain-containing protein 1 OS=Homo sapiens OX=9606 GN=SNW1 PE=1 SV=1	SNW1	15.104	11	5	5	61.5	0.001	-9.97	2.30838e-17		927224		High	Not Found	SNW1
High	Master Protein	Q92616	eIF-2-alpha kinase activator GCN1 OS=Homo sapiens OX=9606 GN=GCN1 PE=1 SV=6	GCN1	14.981	2	5	5	292.6	0.488	-1.04	0.744731	0	305287	76702.6	High	High	GCN1
High	Master Protein	O43683	Mitotic checkpoint serine/threonine-protein kinase BUB1 OS=Homo sapiens OX=9606 GN=BUB1 PE=1 SV=1	BUB1	14.93	5	4	4	122.3	0.001	-9.97	2.30838e-17		239994		High	Not Found	BUB1
High	Master Protein	Q9NPI6	mRNA-decapping enzyme 1A OS=Homo sapiens OX=9606 GN=DCP1A PE=1 SV=3	DCP1A	14.885	15	5	5	63.2	0.001	-9.97	2.30838e-17		136257		High	Not Found	DCP1A
High	Master Protein	Q9BW92	Threonine--tRNA ligase, mitochondrial OS=Homo sapiens OX=9606 GN=TARS2 PE=1 SV=1	TARS2	14.86	8	5	5	81	0.001	-9.97	2.30838e-17		454840		High	Not Found	TARS2
High	Master Protein	O75052	Carboxyl-terminal PDZ ligand of neuronal nitric oxide synthase protein OS=Homo sapiens OX=9606 GN=NOS1AP PE=1 SV=3	NOS1AP	14.851	10	4	4	56.1	0.628	-0.67	0.568736	0	678055	392035	High	Peak Found	NOS1AP
High	Master Protein	P04049	RAF proto-oncogene serine/threonine-protein kinase OS=Homo sapiens OX=9606 GN=RAF1 PE=1 SV=1	RAF1	14.85	13	6	4	73	0.355	-1.5	0.958319	0	584967	55567.5	High	Peak Found	RAF1
High	Master Protein	Q658Y4	Protein FAM91A1 OS=Homo sapiens OX=9606 GN=FAM91A1 PE=1 SV=3	FAM91A1	14.824	6	5	5	93.9	0.001	-9.97	2.30838e-17		333935		High	Not Found	FAM91A1
High	Master Protein	Q92485	Acid sphingomyelinase-like phosphodiesterase 3b OS=Homo sapiens OX=9606 GN=SMPDL3B PE=1 SV=2	SMPDL3B	14.818	8	3	3	50.8	0.001	-9.97	2.30838e-17		877871		High	Not Found	SMPDL3B
High	Master Protein	Q8N766	ER membrane protein complex subunit 1 OS=Homo sapiens OX=9606 GN=EMC1 PE=1 SV=1	EMC1	14.79	9	6	6	111.7	0.559	-0.84	0.651795	2.45	279234	81177.2	High	High	EMC1
High	Master Protein	P26368	Splicing factor U2AF 65 kDa subunit OS=Homo sapiens OX=9606 GN=U2AF2 PE=1 SV=4	U2AF2	14.779	6	2	2	53.5	1.159	0.21	0.244096	0	166814	93805.3	High	Peak Found	U2AF2
High	Master Protein	P62753	40S ribosomal protein S6 OS=Homo sapiens OX=9606 GN=RPS6 PE=1 SV=1	RPS6	14.769	18	5	5	28.7	0.644	-0.63	0.559141	30.46	289127	383597	High	High	RPS6
High	Master Protein	O94842	TOX high mobility group box family member 4 OS=Homo sapiens OX=9606 GN=TOX4 PE=1 SV=1	TOX4	14.657	8	3	3	66.2	0.827	-0.27	0.443812	0	298545	123871	High	Peak Found	TOX4
High	Master Protein	Q99798	Aconitate hydratase, mitochondrial OS=Homo sapiens OX=9606 GN=ACO2 PE=1 SV=2	ACO2	14.634	5	3	3	85.4	1.816	0.86	0.084194	208.07	435770	574139	High	Peak Found	ACO2
High	Master Protein	Q6PJ61	F-box only protein 46 OS=Homo sapiens OX=9606 GN=FBXO46 PE=1 SV=3	FBXO46	14.627	16	5	5	64.6	0.001	-9.97	2.30838e-17		601053		High	Not Found	FBXO46
High	Master Protein	Q96QC0	Serine/threonine-protein phosphatase 1 regulatory subunit 10 OS=Homo sapiens OX=9606 GN=PPP1R10 PE=1 SV=1	PPP1R10	14.492	6	4	4	99	0.588	-0.77	0.617527	0	200214	37115.5	High	High	PPP1R10
High	Master Protein	Q8NB90	ATPase family protein 2 homolog OS=Homo sapiens OX=9606 GN=SPATA5 PE=1 SV=3	SPATA5	14.422	9	6	5	97.8	0.001	-9.97	2.30838e-17		305143		High	Not Found	SPATA5
High	Master Protein	Q96QD8	Sodium-coupled neutral amino acid transporter 2 OS=Homo sapiens OX=9606 GN=SLC38A2 PE=1 SV=2	SLC38A2	14.384	12	3	3	56	0.001	-9.97	2.30838e-17		175858		High	Not Found	SLC38A2
High	Master Protein	Q6VEQ5	WAS protein family homolog 2 OS=Homo sapiens OX=9606 GN=WASH2P PE=2 SV=2	WASH2P	14.344	10	4	1	50.3	0.001	-9.97	2.30838e-17		410044		High	Not Found	WASH2P
High	Master Protein	Q9H6Z4	Ran-binding protein 3 OS=Homo sapiens OX=9606 GN=RANBP3 PE=1 SV=1	RANBP3	14.317	9	4	4	60.2	0.001	-9.97	2.30838e-17		409616		High	Not Found	RANBP3
High	Master Protein	O15049	NEDD4-binding protein 3 OS=Homo sapiens OX=9606 GN=N4BP3 PE=1 SV=3	N4BP3	14.309	9	5	5	60.4	0.001	-9.97	2.30838e-17		571335		High	Not Found	N4BP3
High	Master Protein	Q5VUJ6	Leucine-rich repeat and calponin homology domain-containing protein 2 OS=Homo sapiens OX=9606 GN=LRCH2 PE=1 SV=2	LRCH2	14.205	6	4	4	84.5	0.001	-9.97	2.30838e-17		545199		High	Not Found	LRCH2
High	Master Protein	Q02241	Kinesin-like protein KIF23 OS=Homo sapiens OX=9606 GN=KIF23 PE=1 SV=3	KIF23	14.17	5	4	4	110	0.001	-9.97	2.30838e-17		229111		High	Not Found	KIF23
High	Master Protein	Q7Z460	CLIP-associating protein 1 OS=Homo sapiens OX=9606 GN=CLASP1 PE=1 SV=1	CLASP1	14.107	5	6	5	169.3	0.001	-9.97	2.30838e-17		71474.4		High	Not Found	CLASP1
High	Master Protein	Q9C0C9	(E3-independent) E2 ubiquitin-conjugating enzyme OS=Homo sapiens OX=9606 GN=UBE2O PE=1 SV=3	UBE2O	14.057	4	4	4	141.2	0.001	-9.97	2.30838e-17		94108.8		High	Not Found	UBE2O
High	Master Protein	P19525	Interferon-induced, double-stranded RNA-activated protein kinase OS=Homo sapiens OX=9606 GN=EIF2AK2 PE=1 SV=2	EIF2AK2	14.032	11	4	4	62.1	0.001	-9.97	2.30838e-17		337518		High	Not Found	EIF2AK2
High	Master Protein	P49757	Protein numb homolog OS=Homo sapiens OX=9606 GN=NUMB PE=1 SV=2	NUMB	13.853	8	4	4	70.8	0.001	-9.97	2.30838e-17		613959		High	Not Found	NUMB
High	Master Protein	Q15334	Lethal(2) giant larvae protein homolog 1 OS=Homo sapiens OX=9606 GN=LLGL1 PE=1 SV=3	LLGL1	13.831	7	3	3	115.3	0.001	-9.97	2.30838e-17		36259.5		High	Not Found	LLGL1
High	Master Protein	Q9NPH2	Inositol-3-phosphate synthase 1 OS=Homo sapiens OX=9606 GN=ISYNA1 PE=1 SV=1	ISYNA1	13.828	17	5	5	61	0.001	-9.97	2.30838e-17		233073		High	Not Found	ISYNA1
High	Master Protein	P78332	RNA-binding protein 6 OS=Homo sapiens OX=9606 GN=RBM6 PE=1 SV=5	RBM6	13.741	6	6	5	128.6	0.663	-0.59	0.559141	56.95	3.25338e+07	6.95649e+06	High	High	RBM6
High	Master Protein	Q14839	Chromodomain-helicase-DNA-binding protein 4 OS=Homo sapiens OX=9606 GN=CHD4 PE=1 SV=2	CHD4	13.703	4	6	6	217.9	1.779	0.83	0.0888351	0	582488	236426	High	Peak Found	CHD4
High	Master Protein	P17480	Nucleolar transcription factor 1 OS=Homo sapiens OX=9606 GN=UBTF PE=1 SV=1	UBTF	13.656	7	4	4	89.4	0.549	-0.87	0.666857	0	393416	80853.1	High	High	UBTF
High	Master Protein	P46977	Dolichyl-diphosphooligosaccharide--protein glycosyltransferase subunit STT3A OS=Homo sapiens OX=9606 GN=STT3A PE=1 SV=2	STT3A	13.63	6	5	4	80.5	0.329	-1.6	0.993309	30.04	825860	129303	High	High	STT3A
High	Master Protein	P02787	Serotransferrin OS=Homo sapiens OX=9606 GN=TF PE=1 SV=3	TF	13.629	6	4	4	77	1.924	0.94	0.0725553	0	34940.8	193278	Peak Found	High	TF
High	Master Protein	Q5D862	Filaggrin-2 OS=Homo sapiens OX=9606 GN=FLG2 PE=1 SV=1	FLG2	13.62	1	2	2	247.9	0.49	-1.03	0.742951	0	242029	90825.6	High	High	FLG2
High	Master Protein	Q96SU4	Oxysterol-binding protein-related protein 9 OS=Homo sapiens OX=9606 GN=OSBPL9 PE=1 SV=2	OSBPL9	13.611	8	4	4	83.1	0.001	-9.97	2.30838e-17		3.15961e+06		High	Not Found	OSBPL9
High	Master Protein	Q8WVC0	RNA polymerase-associated protein LEO1 OS=Homo sapiens OX=9606 GN=LEO1 PE=1 SV=1	LEO1	13.534	6	3	3	75.4	0.36	-1.47	0.949942	0	182173	65543.9	High	Peak Found	LEO1
High	Master Protein	P39023	60S ribosomal protein L3 OS=Homo sapiens OX=9606 GN=RPL3 PE=1 SV=2	RPL3	13.442	9	4	4	46.1	1.564	0.65	0.123766	20.65	765192	894092	High	High	RPL3
High	Master Protein	P12830	Cadherin-1 OS=Homo sapiens OX=9606 GN=CDH1 PE=1 SV=3	CDH1	13.408	5	3	3	97.4	0.001	-9.97	2.30838e-17		494814		High	Not Found	CDH1
High	Master Protein	Q07954	Prolow-density lipoprotein receptor-related protein 1 OS=Homo sapiens OX=9606 GN=LRP1 PE=1 SV=2	LRP1	13.38	1	4	4	504.3	0.141	-2.83	0.551214	0	632304	40303.3	High	Peak Found	LRP1
High	Master Protein	Q13416	Origin recognition complex subunit 2 OS=Homo sapiens OX=9606 GN=ORC2 PE=1 SV=2	ORC2	13.376	9	5	5	65.9	0.001	-9.97	2.30838e-17		793365		High	Not Found	ORC2
High	Master Protein	Q9H4H8	Protein FAM83D OS=Homo sapiens OX=9606 GN=FAM83D PE=1 SV=3	FAM83D	13.338	10	5	5	64.4	0.244	-2.04	0.86835	0	655164	97352.3	High	Peak Found	FAM83D
High	Master Protein	O43815	Striatin OS=Homo sapiens OX=9606 GN=STRN PE=1 SV=4	STRN	13.309	9	5	4	86.1	0.001	-9.97	2.30838e-17		88652.4		High	Not Found	STRN
High	Master Protein	Q9UK59	Lariat debranching enzyme OS=Homo sapiens OX=9606 GN=DBR1 PE=1 SV=2	DBR1	13.233	7	3	3	61.5	0.001	-9.97	2.30838e-17		287274		High	Not Found	DBR1
High	Master Protein	Q92556	Engulfment and cell motility protein 1 OS=Homo sapiens OX=9606 GN=ELMO1 PE=1 SV=2	ELMO1	13.231	8	4	3	83.8							High	Not Found	ELMO1
High	Master Protein	O00291	Huntingtin-interacting protein 1 OS=Homo sapiens OX=9606 GN=HIP1 PE=1 SV=5	HIP1	13.181	6	6	6	116.1	0.326	-1.62	0.993628	15.35	1.11894e+06	225210	High	High	HIP1
High	Master Protein	P35612	Beta-adducin OS=Homo sapiens OX=9606 GN=ADD2 PE=1 SV=3	ADD2	13.124	6	4	3	80.8	0.001	-9.97	2.30838e-17		270787		High	Not Found	ADD2
High	Master Protein	Q9BVA0	Katanin p80 WD40 repeat-containing subunit B1 OS=Homo sapiens OX=9606 GN=KATNB1 PE=1 SV=1	KATNB1	13.037	8	4	4	72.3	0.001	-9.97	2.30838e-17		338377		High	Not Found	KATNB1
High	Master Protein	Q6ZN30	Zinc finger protein basonuclin-2 OS=Homo sapiens OX=9606 GN=BNC2 PE=1 SV=1	BNC2	12.962	5	5	5	122.3	0.001	-9.97	2.30838e-17		609902		High	Not Found	BNC2
High	Master Protein	Q96S52	GPI transamidase component PIG-S OS=Homo sapiens OX=9606 GN=PIGS PE=1 SV=3	PIGS	12.901	6	3	3	61.6	0.223	-2.17	0.802019	0	355743	40938.4	High	Peak Found	PIGS
High	Master Protein	P10398	Serine/threonine-protein kinase A-Raf OS=Homo sapiens OX=9606 GN=ARAF PE=1 SV=2	ARAF	12.898	8	4	2	67.5	0.001	-9.97	2.30838e-17		118488		High	Not Found	ARAF
High	Master Protein	P01876	Immunoglobulin heavy constant alpha 1 OS=Homo sapiens OX=9606 GN=IGHA1 PE=1 SV=2	IGHA1	12.887	10	3	3	37.6	2.003	1	0.0646749	23.37	336158	658615	High	High	IGHA1
High	Master Protein	Q15208	Serine/threonine-protein kinase 38 OS=Homo sapiens OX=9606 GN=STK38 PE=1 SV=1	STK38	12.865	6	3	3	54.2	1.034	0.05	0.306485	0	416676	259700	High	High	STK38
High	Master Protein	Q9BVL2	Nucleoporin p58/p45 OS=Homo sapiens OX=9606 GN=NUP58 PE=1 SV=1	NUP58	12.861	8	4	4	60.9	0.001	-9.97	2.30838e-17		482997		High	Not Found	NUP58
High	Master Protein	Q9BXF3	Cat eye syndrome critical region protein 2 OS=Homo sapiens OX=9606 GN=CECR2 PE=1 SV=2	CECR2	12.791	2	2	2	164.1	0.001	-9.97	2.30838e-17		138619		High	Not Found	CECR2
High	Master Protein	P51784	Ubiquitin carboxyl-terminal hydrolase 11 OS=Homo sapiens OX=9606 GN=USP11 PE=1 SV=3	USP11	12.729	6	5	4	109.7	0.505	-0.99	0.724252	13.22	250795	132362	High	High	USP11
High	Master Protein	O60784	Target of Myb protein 1 OS=Homo sapiens OX=9606 GN=TOM1 PE=1 SV=2	TOM1	12.714	6	2	2	53.8	0.001	-9.97	2.30838e-17		140443		High	Not Found	TOM1
High	Master Protein	P05089	Arginase-1 OS=Homo sapiens OX=9606 GN=ARG1 PE=1 SV=2	ARG1	12.587	12	3	3	34.7	0.968	-0.05	0.338898	6.42	156131	99386.6	High	High	ARG1
High	Master Protein	Q9Y3Z3	Deoxynucleoside triphosphate triphosphohydrolase SAMHD1 OS=Homo sapiens OX=9606 GN=SAMHD1 PE=1 SV=2	SAMHD1	12.58	11	5	5	72.2	0.001	-9.97	2.30838e-17		416084		High	Not Found	SAMHD1
High	Master Protein	Q9NXH9	tRNA (guanine(26)-N(2))-dimethyltransferase OS=Homo sapiens OX=9606 GN=TRMT1 PE=1 SV=1	TRMT1	12.558	8	4	4	72.2	0.001	-9.97	2.30838e-17		342075		High	Not Found	TRMT1
High	Master Protein	Q13596	Sorting nexin-1 OS=Homo sapiens OX=9606 GN=SNX1 PE=1 SV=3	SNX1	12.458	8	3	3	59	0.001	-9.97	2.30838e-17		136332		High	Not Found	SNX1
High	Master Protein	P23396	40S ribosomal protein S3 OS=Homo sapiens OX=9606 GN=RPS3 PE=1 SV=2	RPS3	12.341	12	3	3	26.7	1.369	0.45	0.16853	44.12	236373	411936	High	High	RPS3
High	Master Protein	P16402	Histone H1.3 OS=Homo sapiens OX=9606 GN=H1-3 PE=1 SV=2	H1-3	12.335	15	4	4	22.3	1.664	0.73	0.106196	16.22	212155	960153	High	High	H1-3
High	Master Protein	Q8IXI2	Mitochondrial Rho GTPase 1 OS=Homo sapiens OX=9606 GN=RHOT1 PE=1 SV=2	RHOT1	12.301	10	5	4	70.7	0.001	-9.97	2.30838e-17		731580		High	Not Found	RHOT1
High	Master Protein	Q96CW5	Gamma-tubulin complex component 3 OS=Homo sapiens OX=9606 GN=TUBGCP3 PE=1 SV=2	TUBGCP3	12.255	5	4	4	103.5	0.001	-9.97	2.30838e-17		100550		High	Not Found	TUBGCP3
High	Master Protein	Q9Y6Q1	Calpain-6 OS=Homo sapiens OX=9606 GN=CAPN6 PE=1 SV=2	CAPN6	12.247	9	5	5	74.5	0.382	-1.39	0.918022	0	8.70573e+06	3.23116e+06	High	Peak Found	CAPN6
High	Master Protein	Q9NV70	Exocyst complex component 1 OS=Homo sapiens OX=9606 GN=EXOC1 PE=1 SV=4	EXOC1	12.232	5	4	4	101.9	0.001	-9.97	2.30838e-17		242164		High	Not Found	EXOC1
High	Master Protein	Q07020	60S ribosomal protein L18 OS=Homo sapiens OX=9606 GN=RPL18 PE=1 SV=2	RPL18	12.23	19	3	3	21.6	0.876	-0.19	0.40219	27.12	434941	384437	High	High	RPL18
High	Master Protein	Q9Y450	HBS1-like protein OS=Homo sapiens OX=9606 GN=HBS1L PE=1 SV=1	HBS1L	12.192	6	2	2	75.4	0.001	-9.97	2.30838e-17		67038.2		High	Not Found	HBS1L
High	Master Protein	Q9ULE6	Paladin OS=Homo sapiens OX=9606 GN=PALD1 PE=1 SV=3	PALD1	12.191	5	3	3	96.7	0.001	-9.97	2.30838e-17		145436		High	Not Found	PALD1
High	Master Protein	Q02218	2-oxoglutarate dehydrogenase, mitochondrial OS=Homo sapiens OX=9606 GN=OGDH PE=1 SV=3	OGDH	12.159	5	4	4	115.9	0.269	-1.89	0.930271	0	766026	128481	High	Peak Found	OGDH
High	Master Protein	Q9NVM9	Integrator complex subunit 13 OS=Homo sapiens OX=9606 GN=INTS13 PE=1 SV=2	INTS13	12.141	8	6	6	80.2	0.001	-9.97	2.30838e-17		505859		High	Not Found	INTS13
High	Master Protein	O43491	Band 4.1-like protein 2 OS=Homo sapiens OX=9606 GN=EPB41L2 PE=1 SV=1	EPB41L2	12.114	5	4	3	112.5	0.001	-9.97	2.30838e-17		193119		High	Not Found	EPB41L2
High	Master Protein	Q9P035	Very-long-chain (3R)-3-hydroxyacyl-CoA dehydratase 3 OS=Homo sapiens OX=9606 GN=HACD3 PE=1 SV=2	HACD3	12.11	15	5	5	43.1	0.407	-1.3	0.875195	0	242785	20847.5	High	Peak Found	HACD3
High	Master Protein	Q7L1V2	Vacuolar fusion protein MON1 homolog B OS=Homo sapiens OX=9606 GN=MON1B PE=1 SV=1	MON1B	12.078	9	3	3	59.2							High	Not Found	MON1B
High	Master Protein	Q9Y4E1	WASH complex subunit 2C OS=Homo sapiens OX=9606 GN=WASHC2C PE=1 SV=4	WASHC2C	12.026	4	3	3	144.8	0.225	-2.15	0.810189	0	137357	30883.2	High	Peak Found	WASHC2C
High	Master Protein	O00541	Pescadillo homolog OS=Homo sapiens OX=9606 GN=PES1 PE=1 SV=1	PES1	11.936	8	5	5	68	0.282	-1.83	0.955313	0	660430	29865.7	High	Peak Found	PES1
High	Master Protein	A6NHR9	Structural maintenance of chromosomes flexible hinge domain-containing protein 1 OS=Homo sapiens OX=9606 GN=SMCHD1 PE=1 SV=2	SMCHD1	11.883	3	4	4	226.2	0.001	-9.97	2.30838e-17		154784		High	Not Found	SMCHD1
High	Master Protein	Q13098	COP9 signalosome complex subunit 1 OS=Homo sapiens OX=9606 GN=GPS1 PE=1 SV=4	GPS1	11.876	10	4	4	55.5	0.001	-9.97	2.30838e-17		384392		High	Not Found	GPS1
High	Master Protein	P19022	Cadherin-2 OS=Homo sapiens OX=9606 GN=CDH2 PE=1 SV=4	CDH2	11.871	3	2	2	99.7	0.987	-0.02	0.332907	0	242395	239311	Peak Found	High	CDH2
High	Master Protein	Q13144	Translation initiation factor eIF-2B subunit epsilon OS=Homo sapiens OX=9606 GN=EIF2B5 PE=1 SV=3	EIF2B5	11.813	7	4	4	80.3	0.46	-1.12	0.788438	21.56	951005	197994	High	Peak Found	EIF2B5
High	Master Protein	Q4KMQ1	Taperin OS=Homo sapiens OX=9606 GN=TPRN PE=1 SV=2	TPRN	11.799	7	4	4	75.5	0.001	-9.97	2.30838e-17		507420		High	Not Found	TPRN
High	Master Protein	Q99755	Phosphatidylinositol 4-phosphate 5-kinase type-1 alpha OS=Homo sapiens OX=9606 GN=PIP5K1A PE=1 SV=1	PIP5K1A	11.795	6	3	2	62.6	0.001	-9.97	2.30838e-17		256442		High	Not Found	PIP5K1A
High	Master Protein	Q9Y5Q8	General transcription factor 3C polypeptide 5 OS=Homo sapiens OX=9606 GN=GTF3C5 PE=1 SV=2	GTF3C5	11.78	7	3	3	59.5	0.001	-9.97	2.30838e-17		229137		High	Not Found	GTF3C5
High	Master Protein	Q8TEQ6	Gem-associated protein 5 OS=Homo sapiens OX=9606 GN=GEMIN5 PE=1 SV=3	GEMIN5	11.706	6	4	4	168.5	0.001	-9.97	2.30838e-17		167452		High	Not Found	GEMIN5
High	Master Protein	Q9HDC5	Junctophilin-1 OS=Homo sapiens OX=9606 GN=JPH1 PE=1 SV=2	JPH1	11.676	4	2	2	71.6	0.001	-9.97	2.30838e-17		190998		High	Not Found	JPH1
High	Master Protein	Q8IU81	Interferon regulatory factor 2-binding protein 1 OS=Homo sapiens OX=9606 GN=IRF2BP1 PE=1 SV=1	IRF2BP1	11.659	8	3	3	61.6	0.001	-9.97	2.30838e-17		142382		High	Not Found	IRF2BP1
High	Master Protein	Q96AC1	Fermitin family homolog 2 OS=Homo sapiens OX=9606 GN=FERMT2 PE=1 SV=1	FERMT2	11.642	6	3	3	77.8	1.548	0.63	0.126922	28.79	153029	213369	High	High	FERMT2
High	Master Protein	P27448	MAP/microtubule affinity-regulating kinase 3 OS=Homo sapiens OX=9606 GN=MARK3 PE=1 SV=5	MARK3	11.625	7	4	2	84.4	0.001	-9.97	2.30838e-17		131607		High	Not Found	MARK3
High	Master Protein	P29508	Serpin B3 OS=Homo sapiens OX=9606 GN=SERPINB3 PE=1 SV=2	SERPINB3	11.606	15	5	5	44.5	0.44	-1.18	0.819949	85.74	188084	115957	High	High	SERPINB3
High	Master Protein	P29692	Elongation factor 1-delta OS=Homo sapiens OX=9606 GN=EEF1D PE=1 SV=5	EEF1D	11.595	13	2	2	31.1	0.001	-9.97	2.30838e-17		73935.5		High	Not Found	EEF1D
High	Master Protein	Q9BQ52	Zinc phosphodiesterase ELAC protein 2 OS=Homo sapiens OX=9606 GN=ELAC2 PE=1 SV=2	ELAC2	11.556	7	4	4	92.2	0.001	-9.97	2.30838e-17		450677		High	Not Found	ELAC2
High	Master Protein	P15880	40S ribosomal protein S2 OS=Homo sapiens OX=9606 GN=RPS2 PE=1 SV=2	RPS2	11.497	15	4	4	31.3	3.164	1.66	0.0150703	45.92	317512	944034	Peak Found	High	RPS2
High	Master Protein	Q5T0N5	Formin-binding protein 1-like OS=Homo sapiens OX=9606 GN=FNBP1L PE=1 SV=3	FNBP1L	11.484	6	3	3	70	0.001	-9.97	2.30838e-17		171049		High	Not Found	FNBP1L
High	Master Protein	O15484	Calpain-5 OS=Homo sapiens OX=9606 GN=CAPN5 PE=1 SV=2	CAPN5	11.452	8	4	4	73.1	0.001	-9.97	2.30838e-17		265877		High	Not Found	CAPN5
High	Master Protein	O14617	AP-3 complex subunit delta-1 OS=Homo sapiens OX=9606 GN=AP3D1 PE=1 SV=1	AP3D1	11.422	4	4	4	130.1	0.332	-1.59	0.990457	0	307006	26686.2	High	Peak Found	AP3D1
High	Master Protein	Q4G0J3	La-related protein 7 OS=Homo sapiens OX=9606 GN=LARP7 PE=1 SV=1	LARP7	11.403	7	3	3	66.9	0.001	-9.97	2.30838e-17		262273		High	Not Found	LARP7
High	Master Protein	P22033	Methylmalonyl-CoA mutase, mitochondrial OS=Homo sapiens OX=9606 GN=MMUT PE=1 SV=4	MMUT	11.357	5	4	4	83.1	0.001	-9.97	2.30838e-17		15369.5		High	Not Found	MMUT
High	Master Protein	Q8ND83	SLAIN motif-containing protein 1 OS=Homo sapiens OX=9606 GN=SLAIN1 PE=1 SV=3	SLAIN1	11.331	11	5	4	60.6	0.001	-9.97	2.30838e-17		611140		High	Not Found	SLAIN1
High	Master Protein	P19013	Keratin, type II cytoskeletal 4 OS=Homo sapiens OX=9606 GN=KRT4 PE=1 SV=5	KRT4	11.328	8	4	1	56.1							High	Not Found	KRT4
High	Master Protein	Q9UID3	Vacuolar protein sorting-associated protein 51 homolog OS=Homo sapiens OX=9606 GN=VPS51 PE=1 SV=2	VPS51	11.289	5	3	3	86	0.001	-9.97	2.30838e-17		319463		High	Not Found	VPS51
High	Master Protein	Q9UJX2	Cell division cycle protein 23 homolog OS=Homo sapiens OX=9606 GN=CDC23 PE=1 SV=3	CDC23	11.25	9	5	5	68.8	0.001	-9.97	2.30838e-17		563173		High	Not Found	CDC23
High	Master Protein	Q8N1G2	Cap-specific mRNA (nucleoside-2'-O-)-methyltransferase 1 OS=Homo sapiens OX=9606 GN=CMTR1 PE=1 SV=1	CMTR1	11.197	3	2	2	95.3	0.001	-9.97	2.30838e-17		127499		High	Not Found	CMTR1
High	Master Protein	Q0VF96	Cingulin-like protein 1 OS=Homo sapiens OX=9606 GN=CGNL1 PE=1 SV=2	CGNL1	11.189	3	3	3	149	0.575	-0.8	0.632778	0	195896	46156	High	Peak Found	CGNL1
High	Master Protein	Q9NXF1	Testis-expressed protein 10 OS=Homo sapiens OX=9606 GN=TEX10 PE=1 SV=2	TEX10	11.167	5	3	3	105.6							High	Not Found	TEX10
High	Master Protein	O76041	Nebulette OS=Homo sapiens OX=9606 GN=NEBL PE=1 SV=1	NEBL	11.141	4	3	3	116.4	1000	9.97	2.30838e-17			249934	Not Found	High	NEBL
High	Master Protein	O43865	S-adenosylhomocysteine hydrolase-like protein 1 OS=Homo sapiens OX=9606 GN=AHCYL1 PE=1 SV=2	AHCYL1	11.121	8	4	4	58.9	0.001	-9.97	2.30838e-17		664578		High	Not Found	AHCYL1
High	Master Protein	Q5T8P6	RNA-binding protein 26 OS=Homo sapiens OX=9606 GN=RBM26 PE=1 SV=3	RBM26	11.004	3	3	3	113.5	0.001	-9.97	2.30838e-17		98079.9		High	Not Found	RBM26
High	Master Protein	O94826	Mitochondrial import receptor subunit TOM70 OS=Homo sapiens OX=9606 GN=TOMM70 PE=1 SV=1	TOMM70	10.982	7	4	4	67.4	0.308	-1.7	0.99358	0	458300	61022.9	High	Peak Found	TOMM70
High	Master Protein	Q9UNN5	FAS-associated factor 1 OS=Homo sapiens OX=9606 GN=FAF1 PE=1 SV=2	FAF1	10.978	9	4	4	73.9	0.001	-9.97	2.30838e-17		138944		High	Not Found	FAF1
High	Master Protein	Q9UI10	Translation initiation factor eIF-2B subunit delta OS=Homo sapiens OX=9606 GN=EIF2B4 PE=1 SV=2	EIF2B4	10.972	9	3	3	57.5	0.001	-9.97	2.30838e-17		155866		High	Not Found	EIF2B4
High	Master Protein	P11387	DNA topoisomerase 1 OS=Homo sapiens OX=9606 GN=TOP1 PE=1 SV=2	TOP1	10.962	5	4	4	90.7	0.574	-0.8	0.634406	5.56	500508	274474	High	High	TOP1
High	Master Protein	Q9P209	Centrosomal protein of 72 kDa OS=Homo sapiens OX=9606 GN=CEP72 PE=1 SV=2	CEP72	10.943	5	2	2	71.7	0.001	-9.97	2.30838e-17		153439		High	Not Found	CEP72
High	Master Protein	Q9UJQ4	Sal-like protein 4 OS=Homo sapiens OX=9606 GN=SALL4 PE=1 SV=1	SALL4	10.92	7	3	3	112.2	0.001	-9.97	2.30838e-17		178885		High	Not Found	SALL4
High	Master Protein	Q8NBJ5	Procollagen galactosyltransferase 1 OS=Homo sapiens OX=9606 GN=COLGALT1 PE=1 SV=1	COLGALT1	10.909	8	5	5	71.6	0.001	-9.97	2.30838e-17		939602		High	High	COLGALT1
High	Master Protein	Q14145	Kelch-like ECH-associated protein 1 OS=Homo sapiens OX=9606 GN=KEAP1 PE=1 SV=2	KEAP1	10.882	7	4	4	69.6	0.001	-9.97	2.30838e-17		300314		High	Not Found	KEAP1
High	Master Protein	P29536	Leiomodin-1 OS=Homo sapiens OX=9606 GN=LMOD1 PE=1 SV=3	LMOD1	10.861	10	4	4	67	0.001	-9.97	2.30838e-17		227624		High	High	LMOD1
High	Master Protein	P81605	Dermcidin OS=Homo sapiens OX=9606 GN=DCD PE=1 SV=2	DCD	10.854	23	3	3	11.3	0.816	-0.29	0.453061	75.26	811869	573371	High	High	DCD
High	Master Protein	O94888	UBX domain-containing protein 7 OS=Homo sapiens OX=9606 GN=UBXN7 PE=1 SV=2	UBXN7	10.832	12	4	4	54.8	0.001	-9.97	2.30838e-17		253594		High	Not Found	UBXN7
High	Master Protein	Q08554	Desmocollin-1 OS=Homo sapiens OX=9606 GN=DSC1 PE=1 SV=2	DSC1	10.817	3	2	2	99.9	2.427	1.28	0.03657	0	284636	142609	High	High	DSC1
High	Master Protein	Q96JB2	Conserved oligomeric Golgi complex subunit 3 OS=Homo sapiens OX=9606 GN=COG3 PE=1 SV=3	COG3	10.735	5	3	3	94	0.001	-9.97	2.30838e-17		82859.7		High	Not Found	COG3
High	Master Protein	Q8TCS8	Polyribonucleotide nucleotidyltransferase 1, mitochondrial OS=Homo sapiens OX=9606 GN=PNPT1 PE=1 SV=2	PNPT1	10.717	4	4	4	85.9	0.001	-9.97	2.30838e-17		284806		High	Not Found	PNPT1
High	Master Protein	P49754	Vacuolar protein sorting-associated protein 41 homolog OS=Homo sapiens OX=9606 GN=VPS41 PE=1 SV=3	VPS41	10.673	5	4	4	98.5	0.315	-1.67	0.998806	0	321303	13115.3	High	Peak Found	VPS41
High	Master Protein	Q9UBB6	Neurochondrin OS=Homo sapiens OX=9606 GN=NCDN PE=1 SV=1	NCDN	10.651	5	3	3	78.8	0.001	-9.97	2.30838e-17		249041		High	Not Found	NCDN
High	Master Protein	Q71RC2	La-related protein 4 OS=Homo sapiens OX=9606 GN=LARP4 PE=1 SV=3	LARP4	10.638	5	2	2	80.5	0.001	-9.97	2.30838e-17		71060.1		High	Not Found	LARP4
High	Master Protein	Q15155	Nodal modulator 1 OS=Homo sapiens OX=9606 GN=NOMO1 PE=1 SV=5	NOMO1	10.623	5	4	4	134.2							High	High	NOMO1
High	Master Protein	Q12756	Kinesin-like protein KIF1A OS=Homo sapiens OX=9606 GN=KIF1A PE=1 SV=2	KIF1A	10.594	2	3	3	190.9	0.329	-1.6	0.993309	0	218942	37393.1	High	Peak Found	KIF1A
High	Master Protein	Q8NCN5	Pyruvate dehydrogenase phosphatase regulatory subunit, mitochondrial OS=Homo sapiens OX=9606 GN=PDPR PE=1 SV=2	PDPR	10.529	5	3	3	99.3	0.001	-9.97	2.30838e-17		124804		High	Not Found	PDPR
High	Master Protein	Q92974	Rho guanine nucleotide exchange factor 2 OS=Homo sapiens OX=9606 GN=ARHGEF2 PE=1 SV=4	ARHGEF2	10.523	3	3	3	111.5	0.001	-9.97	2.30838e-17		287887		High	Not Found	ARHGEF2
High	Master Protein	P49023	Paxillin OS=Homo sapiens OX=9606 GN=PXN PE=1 SV=3	PXN	10.493	5	2	2	64.5	0.001	-9.97	2.30838e-17		187620		High	Not Found	PXN
High	Master Protein	Q13049	E3 ubiquitin-protein ligase TRIM32 OS=Homo sapiens OX=9606 GN=TRIM32 PE=1 SV=2	TRIM32	10.488	4	2	2	71.9	0.001	-9.97	2.30838e-17		129060		High	Not Found	TRIM32
High	Master Protein	Q6P4E1	Protein GOLM2 OS=Homo sapiens OX=9606 GN=GOLM2 PE=1 SV=2	GOLM2	10.48	11	3	3	49.5	0.001	-9.97	2.30838e-17		455582		High	Not Found	GOLM2
High	Master Protein	Q9UBL3	Set1/Ash2 histone methyltransferase complex subunit ASH2 OS=Homo sapiens OX=9606 GN=ASH2L PE=1 SV=1	ASH2L	10.43	6	2	2	68.7	0.001	-9.97	2.30838e-17		45680.9		High	Not Found	ASH2L
High	Master Protein	Q8TCT9	Minor histocompatibility antigen H13 OS=Homo sapiens OX=9606 GN=HM13 PE=1 SV=1	HM13	10.425	12	3	3	41.5	0.001	-9.97	2.30838e-17		209855		High	High	HM13
High	Master Protein	P30419	Glycylpeptide N-tetradecanoyltransferase 1 OS=Homo sapiens OX=9606 GN=NMT1 PE=1 SV=2	NMT1	10.418	7	3	3	56.8	0.001	-9.97	2.30838e-17		178182		High	Not Found	NMT1
High	Master Protein	Q06265	Exosome complex component RRP45 OS=Homo sapiens OX=9606 GN=EXOSC9 PE=1 SV=3	EXOSC9	10.358	7	3	3	48.9	0.001	-9.97	2.30838e-17		611948		High	Not Found	EXOSC9
High	Master Protein	Q13127	RE1-silencing transcription factor OS=Homo sapiens OX=9606 GN=REST PE=1 SV=3	REST	10.341	5	3	3	121.8	0.001	-9.97	2.30838e-17		347199		High	Not Found	REST
High	Master Protein	Q9H2D6	TRIO and F-actin-binding protein OS=Homo sapiens OX=9606 GN=TRIOBP PE=1 SV=3	TRIOBP	10.301	2	4	3	261.2	0.001	-9.97	2.30838e-17		284939		High	Not Found	TRIOBP
High	Master Protein	Q86YT6	E3 ubiquitin-protein ligase MIB1 OS=Homo sapiens OX=9606 GN=MIB1 PE=1 SV=1	MIB1	10.29	4	3	3	110.1	0.001	-9.97	2.30838e-17		204616		High	Not Found	MIB1
High	Master Protein	P53355	Death-associated protein kinase 1 OS=Homo sapiens OX=9606 GN=DAPK1 PE=1 SV=6	DAPK1	10.281	4	4	4	159.9	0.001	-9.97	2.30838e-17		127274		High	Not Found	DAPK1
High	Master Protein	Q53GT1	Kelch-like protein 22 OS=Homo sapiens OX=9606 GN=KLHL22 PE=1 SV=2	KLHL22	10.281	5	3	3	71.6	0.001	-9.97	2.30838e-17		174625		High	Not Found	KLHL22
High	Master Protein	P16278	Beta-galactosidase OS=Homo sapiens OX=9606 GN=GLB1 PE=1 SV=2	GLB1	10.236	6	3	3	76	0.001	-9.97	2.30838e-17		298437		High	Not Found	GLB1
High	Master Protein	O95251	Histone acetyltransferase KAT7 OS=Homo sapiens OX=9606 GN=KAT7 PE=1 SV=1	KAT7	10.231	9	4	4	70.6	0.001	-9.97	2.30838e-17		119140		High	Not Found	KAT7
High	Master Protein	Q14244	Ensconsin OS=Homo sapiens OX=9606 GN=MAP7 PE=1 SV=1	MAP7	10.174	3	2	2	84	0.001	-9.97	2.30838e-17		367020		High	Not Found	MAP7
High	Master Protein	Q96S55	ATPase WRNIP1 OS=Homo sapiens OX=9606 GN=WRNIP1 PE=1 SV=2	WRNIP1	10.12	7	4	4	72.1	0.297	-1.75	0.98308	0	522765	67688	High	Peak Found	WRNIP1
High	Master Protein	P18074	General transcription and DNA repair factor IIH helicase subunit XPD OS=Homo sapiens OX=9606 GN=ERCC2 PE=1 SV=1	ERCC2	10.092	4	2	2	86.9	0.001	-9.97	2.30838e-17		288255		High	Not Found	ERCC2
High	Master Protein	Q2PZI1	Probable C-mannosyltransferase DPY19L1 OS=Homo sapiens OX=9606 GN=DPY19L1 PE=2 SV=1	DPY19L1	10.058	5	2	2	77.3	0.598	-0.74	0.603984	11.76	248689	146754	High	High	DPY19L1
High	Master Protein	Q86UW7	Calcium-dependent secretion activator 2 OS=Homo sapiens OX=9606 GN=CADPS2 PE=1 SV=2	CADPS2	10.034	3	3	3	147.6	0.001	-9.97	2.30838e-17		135120		High	Not Found	CADPS2
High	Master Protein	Q9H1I8	Activating signal cointegrator 1 complex subunit 2 OS=Homo sapiens OX=9606 GN=ASCC2 PE=1 SV=3	ASCC2	10.025	5	3	3	86.3	0.001	-9.97	2.30838e-17		84849.2		High	Not Found	ASCC2
High	Master Protein	Q9P0L2	Serine/threonine-protein kinase MARK1 OS=Homo sapiens OX=9606 GN=MARK1 PE=1 SV=2	MARK1	9.994	5	3	2	88.9							High	Not Found	MARK1
High	Master Protein	Q13613	Myotubularin-related protein 1 OS=Homo sapiens OX=9606 GN=MTMR1 PE=1 SV=4	MTMR1	9.955	4	2	2	74.6	0.001	-9.97	2.30838e-17		221166		High	Not Found	MTMR1
High	Master Protein	O60299	Leucine zipper putative tumor suppressor 3 OS=Homo sapiens OX=9606 GN=LZTS3 PE=2 SV=1	LZTS3	9.948	6	2	2	71.7							High	High	LZTS3
High	Master Protein	Q96KP1	Exocyst complex component 2 OS=Homo sapiens OX=9606 GN=EXOC2 PE=1 SV=1	EXOC2	9.943	5	4	4	104	0.317	-1.66	0.999894	0	453892	22335.6	High	Peak Found	EXOC2
High	Master Protein	Q9UPN9	E3 ubiquitin-protein ligase TRIM33 OS=Homo sapiens OX=9606 GN=TRIM33 PE=1 SV=3	TRIM33	9.931	2	2	2	122.5	0.001	-9.97	2.30838e-17		103717		High	Not Found	TRIM33
High	Master Protein	Q9UER7	Death domain-associated protein 6 OS=Homo sapiens OX=9606 GN=DAXX PE=1 SV=2	DAXX	9.906	4	2	2	81.3	0.001	-9.97	2.30838e-17		259152		High	Not Found	DAXX
High	Master Protein	Q9H9K5	Endogenous retroviral envelope protein HEMO OS=Homo sapiens OX=9606 GN=ERVMER34-1 PE=1 SV=1	ERVMER34-1	9.88	6	3	3	63.5	0.001	-9.97	2.30838e-17		527501		High	Not Found	ERVMER34-1
High	Master Protein	P04406	Glyceraldehyde-3-phosphate dehydrogenase OS=Homo sapiens OX=9606 GN=GAPDH PE=1 SV=3	GAPDH	9.868	20	4	4	36	1.253	0.33	0.20595	4.22	307494	227561	High	High	GAPDH
High	Master Protein	P56747	Claudin-6 OS=Homo sapiens OX=9606 GN=CLDN6 PE=1 SV=2	CLDN6	9.855	17	3	3	23.3	0.001	-9.97	2.30838e-17		566717		High	Not Found	CLDN6
High	Master Protein	Q14746	Conserved oligomeric Golgi complex subunit 2 OS=Homo sapiens OX=9606 GN=COG2 PE=1 SV=1	COG2	9.842	6	3	3	83.2	0.001	-9.97	2.30838e-17		177213		High	Not Found	COG2
High	Master Protein	O75122	CLIP-associating protein 2 OS=Homo sapiens OX=9606 GN=CLASP2 PE=1 SV=3	CLASP2	9.829	4	3	2	141							High	Not Found	CLASP2
High	Master Protein	Q9HA65	TBC1 domain family member 17 OS=Homo sapiens OX=9606 GN=TBC1D17 PE=1 SV=2	TBC1D17	9.806	4	2	2	72.7	0.001	-9.97	2.30838e-17		193648		High	Not Found	TBC1D17
High	Master Protein	Q8IXW5	Putative RNA polymerase II subunit B1 CTD phosphatase RPAP2 OS=Homo sapiens OX=9606 GN=RPAP2 PE=1 SV=1	RPAP2	9.732	6	3	3	69.5	0.001	-9.97	2.30838e-17		345330		High	Not Found	RPAP2
High	Master Protein	Q9H9E3	Conserved oligomeric Golgi complex subunit 4 OS=Homo sapiens OX=9606 GN=COG4 PE=1 SV=3	COG4	9.705	4	2	2	89	0.001	-9.97	2.30838e-17		40432.1		High	Not Found	COG4
High	Master Protein	P41252	Isoleucine--tRNA ligase, cytoplasmic OS=Homo sapiens OX=9606 GN=IARS1 PE=1 SV=2	IARS1	9.671	3	3	3	144.4	0.001	-9.97	2.30838e-17		328462		High	Not Found	IARS1
High	Master Protein	P01023	Alpha-2-macroglobulin OS=Homo sapiens OX=9606 GN=A2M PE=1 SV=3	A2M	9.599	2	3	3	163.2	1000	9.97	2.30838e-17			1.54957e+06	Not Found	High	A2M
High	Master Protein	O95453	Poly(A)-specific ribonuclease PARN OS=Homo sapiens OX=9606 GN=PARN PE=1 SV=1	PARN	9.574	5	2	2	73.4	0.001	-9.97	2.30838e-17		83764.5		High	Not Found	PARN
High	Master Protein	P14735	Insulin-degrading enzyme OS=Homo sapiens OX=9606 GN=IDE PE=1 SV=4	IDE	9.482	3	2	2	117.9	0.814	-0.3	0.454524	30.4	81864.3	71930.9	High	High	IDE
High	Master Protein	Q96AY3	Peptidyl-prolyl cis-trans isomerase FKBP10 OS=Homo sapiens OX=9606 GN=FKBP10 PE=1 SV=1	FKBP10	9.44	7	4	4	64.2	0.457	-1.13	0.792332	23.6	346350	166677	High	High	FKBP10
High	Master Protein	P62805	Histone H4 OS=Homo sapiens OX=9606 GN=H4C1 PE=1 SV=2	H4C1	9.405	33	3	3	11.4	1.202	0.27	0.226178	18.67	578205	692728	High	High	H4C1
High	Master Protein	Q92922	SWI/SNF complex subunit SMARCC1 OS=Homo sapiens OX=9606 GN=SMARCC1 PE=1 SV=3	SMARCC1	9.393	6	5	5	122.8	0.267	-1.9	0.924909	0	287257	29992.6	High	Peak Found	SMARCC1
High	Master Protein	Q15022	Polycomb protein SUZ12 OS=Homo sapiens OX=9606 GN=SUZ12 PE=1 SV=3	SUZ12	9.383	5	3	3	83	0.001	-9.97	2.30838e-17		101567		High	Not Found	SUZ12
High	Master Protein	Q14739	Delta(14)-sterol reductase LBR OS=Homo sapiens OX=9606 GN=LBR PE=1 SV=2	LBR	9.371	4	2	2	70.7	0.38	-1.39	0.92	0	413899	157468	High	High	LBR
High	Master Protein	Q16625	Occludin OS=Homo sapiens OX=9606 GN=OCLN PE=1 SV=1	OCLN	9.363	9	3	3	59.1	0.001	-9.97	2.30838e-17		64590.4		High	Not Found	OCLN
High	Master Protein	O75928	E3 SUMO-protein ligase PIAS2 OS=Homo sapiens OX=9606 GN=PIAS2 PE=1 SV=3	PIAS2	9.262	6	3	3	68.2	0.001	-9.97	2.30838e-17		121008		High	Not Found	PIAS2
High	Master Protein	Q9H9A5	CCR4-NOT transcription complex subunit 10 OS=Homo sapiens OX=9606 GN=CNOT10 PE=1 SV=1	CNOT10	9.244	4	2	2	82.3	0.001	-9.97	2.30838e-17		163946		High	Not Found	CNOT10
High	Master Protein	Q6VN20	Ran-binding protein 10 OS=Homo sapiens OX=9606 GN=RANBP10 PE=1 SV=1	RANBP10	9.196	5	2	1	67.2	0.001	-9.97	2.30838e-17		106000		High	Not Found	RANBP10
High	Master Protein	Q9ULJ1	Protein BCAP OS=Homo sapiens OX=9606 GN=ODF2L PE=2 SV=2	ODF2L	9.124	4	2	2	73.7	0.001	-9.97	2.30838e-17		105035		High	Not Found	ODF2L
High	Master Protein	P51116	Fragile X mental retardation syndrome-related protein 2 OS=Homo sapiens OX=9606 GN=FXR2 PE=1 SV=2	FXR2	9.111	5	3	1	74.2							High	Not Found	FXR2
High	Master Protein	P13807	Glycogen [starch] synthase, muscle OS=Homo sapiens OX=9606 GN=GYS1 PE=1 SV=2	GYS1	9.097	4	3	3	83.7	0.001	-9.97	2.30838e-17		197937		High	Not Found	GYS1
High	Master Protein	Q6PCE3	Glucose 1,6-bisphosphate synthase OS=Homo sapiens OX=9606 GN=PGM2L1 PE=1 SV=3	PGM2L1	9.067	7	4	4	70.4	0.001	-9.97	2.30838e-17		263393		High	Not Found	PGM2L1
High	Master Protein	O60841	Eukaryotic translation initiation factor 5B OS=Homo sapiens OX=9606 GN=EIF5B PE=1 SV=4	EIF5B	9.062	3	2	2	138.7							High	Not Found	EIF5B
High	Master Protein	P05141	ADP/ATP translocase 2 OS=Homo sapiens OX=9606 GN=SLC25A5 PE=1 SV=7	SLC25A5	9.059	11	3	1	32.8	0.572	-0.81	0.636764	9.56	394718	123365	High	Peak Found	SLC25A5
High	Master Protein	P12236	ADP/ATP translocase 3 OS=Homo sapiens OX=9606 GN=SLC25A6 PE=1 SV=4	SLC25A6	9.038	11	3	1	32.8	0.561	-0.83	0.649009	0	97454	54695	High	High	SLC25A6
High	Master Protein	P25490	Transcriptional repressor protein YY1 OS=Homo sapiens OX=9606 GN=YY1 PE=1 SV=2	YY1	9.012	9	3	3	44.7	0.001	-9.97	2.30838e-17		303872		High	Not Found	YY1
High	Master Protein	Q9H845	Complex I assembly factor ACAD9, mitochondrial OS=Homo sapiens OX=9606 GN=ACAD9 PE=1 SV=1	ACAD9	8.959	9	4	4	68.7	0.001	-9.97	2.30838e-17		537116		High	Not Found	ACAD9
High	Master Protein	Q9BVP2	Guanine nucleotide-binding protein-like 3 OS=Homo sapiens OX=9606 GN=GNL3 PE=1 SV=2	GNL3	8.956	9	4	4	62	0.001	-9.97	2.30838e-17		298995		High	Not Found	GNL3
High	Master Protein	O75487	Glypican-4 OS=Homo sapiens OX=9606 GN=GPC4 PE=1 SV=4	GPC4	8.928	5	2	2	62.4	0.001	-9.97	2.30838e-17		299232		High	Not Found	GPC4
High	Master Protein	Q96FS4	Signal-induced proliferation-associated protein 1 OS=Homo sapiens OX=9606 GN=SIPA1 PE=1 SV=1	SIPA1	8.877	3	2	2	112.1							High	Not Found	SIPA1
High	Master Protein	Q9NUQ8	ATP-binding cassette sub-family F member 3 OS=Homo sapiens OX=9606 GN=ABCF3 PE=1 SV=2	ABCF3	8.851	6	2	2	79.7	0.001	-9.97	2.30838e-17		60982.7		High	Not Found	ABCF3
High	Master Protein	Q08380	Galectin-3-binding protein OS=Homo sapiens OX=9606 GN=LGALS3BP PE=1 SV=1	LGALS3BP	8.815	6	3	3	65.3	0.001	-9.97	2.30838e-17		346311		High	Not Found	LGALS3BP
High	Master Protein	Q68CZ6	HAUS augmin-like complex subunit 3 OS=Homo sapiens OX=9606 GN=HAUS3 PE=1 SV=1	HAUS3	8.786	5	3	3	69.6	0.001	-9.97	2.30838e-17		130309		High	Not Found	HAUS3
High	Master Protein	P16435	NADPH--cytochrome P450 reductase OS=Homo sapiens OX=9606 GN=POR PE=1 SV=2	POR	8.637	7	4	4	76.6	0.001	-9.97	2.30838e-17		551582		High	Not Found	POR
High	Master Protein	Q12769	Nuclear pore complex protein Nup160 OS=Homo sapiens OX=9606 GN=NUP160 PE=1 SV=3	NUP160	8.614	2	3	3	162	0.001	-9.97	2.30838e-17		73587.2		High	Not Found	NUP160
High	Master Protein	Q96ED9	Protein Hook homolog 2 OS=Homo sapiens OX=9606 GN=HOOK2 PE=1 SV=3	HOOK2	8.599	8	4	4	83.2	0.084	-3.58	0.226178	0	618190	51658	High	Peak Found	HOOK2
High	Master Protein	O14936	Peripheral plasma membrane protein CASK OS=Homo sapiens OX=9606 GN=CASK PE=1 SV=3	CASK	8.585	3	3	3	105.1	1.088	0.12	0.277675	0	61169.5	66550.9	High	High	CASK
High	Master Protein	P62241	40S ribosomal protein S8 OS=Homo sapiens OX=9606 GN=RPS8 PE=1 SV=2	RPS8	8.563	12	2	2	24.2	1000	9.97	2.30838e-17			103618	Not Found	High	RPS8
High	Master Protein	Q96S66	Chloride channel CLIC-like protein 1 OS=Homo sapiens OX=9606 GN=CLCC1 PE=1 SV=1	CLCC1	8.534	7	3	3	62							High	Not Found	CLCC1
High	Master Protein	Q9H0W8	Protein SMG9 OS=Homo sapiens OX=9606 GN=SMG9 PE=1 SV=1	SMG9	8.523	7	2	2	57.6	0.001	-9.97	2.30838e-17		39308.4		High	Not Found	SMG9
High	Master Protein	Q14807	Kinesin-like protein KIF22 OS=Homo sapiens OX=9606 GN=KIF22 PE=1 SV=5	KIF22	8.475	5	2	2	73.2	0.001	-9.97	2.30838e-17		61980.5		High	Not Found	KIF22
High	Master Protein	Q9UID6	Zinc finger protein 639 OS=Homo sapiens OX=9606 GN=ZNF639 PE=1 SV=1	ZNF639	8.446	7	3	3	56	0.001	-9.97	2.30838e-17		503524		High	Not Found	ZNF639
High	Master Protein	Q9NVH1	DnaJ homolog subfamily C member 11 OS=Homo sapiens OX=9606 GN=DNAJC11 PE=1 SV=2	DNAJC11	8.436	7	4	4	63.2	0.001	-9.97	2.30838e-17		768507		High	Not Found	DNAJC11
High	Master Protein	Q96TA2	ATP-dependent zinc metalloprotease YME1L1 OS=Homo sapiens OX=9606 GN=YME1L1 PE=1 SV=2	YME1L1	8.426	8	5	5	86.4	0.001	-9.97	2.30838e-17		161630		High	Not Found	YME1L1
High	Master Protein	P11169	Solute carrier family 2, facilitated glucose transporter member 3 OS=Homo sapiens OX=9606 GN=SLC2A3 PE=1 SV=1	SLC2A3	8.358	5	3	3	53.9	1.886	0.92	0.0761497	7.59	607476	1.10897e+06	High	High	SLC2A3
High	Master Protein	P08069	Insulin-like growth factor 1 receptor OS=Homo sapiens OX=9606 GN=IGF1R PE=1 SV=1	IGF1R	8.334	3	3	3	154.7							High	Not Found	IGF1R
High	Master Protein	Q8WV41	Sorting nexin-33 OS=Homo sapiens OX=9606 GN=SNX33 PE=1 SV=1	SNX33	8.332	9	3	3	65.2	0.001	-9.97	2.30838e-17		140202		High	Not Found	SNX33
High	Master Protein	P05067	Amyloid-beta precursor protein OS=Homo sapiens OX=9606 GN=APP PE=1 SV=3	APP	8.325	4	3	3	86.9							High	Not Found	APP
High	Master Protein	Q92621	Nuclear pore complex protein Nup205 OS=Homo sapiens OX=9606 GN=NUP205 PE=1 SV=3	NUP205	8.311	2	3	3	227.8	0.001	-9.97	2.30838e-17		219445		High	Not Found	NUP205
High	Master Protein	Q8WZ42	Titin OS=Homo sapiens OX=9606 GN=TTN PE=1 SV=4	TTN	8.246	0	5	5	3813.7	1000	9.97	2.30838e-17			523854	Not Found	High	TTN
High	Master Protein	Q9NZQ3	NCK-interacting protein with SH3 domain OS=Homo sapiens OX=9606 GN=NCKIPSD PE=1 SV=1	NCKIPSD	8.234	4	3	3	78.9	0.329	-1.6	0.993309	0	432507	58665.5	High	Peak Found	NCKIPSD
High	Master Protein	O95817	BAG family molecular chaperone regulator 3 OS=Homo sapiens OX=9606 GN=BAG3 PE=1 SV=3	BAG3	8.213	4	2	2	61.6	0.001	-9.97	2.30838e-17		136072		High	Not Found	BAG3
High	Master Protein	Q96D71	RalBP1-associated Eps domain-containing protein 1 OS=Homo sapiens OX=9606 GN=REPS1 PE=1 SV=3	REPS1	8.165	6	2	2	86.6							High	High	REPS1
High	Master Protein	P08473	Neprilysin OS=Homo sapiens OX=9606 GN=MME PE=1 SV=2	MME	8.136	5	3	3	85.5	0.001	-9.97	2.30838e-17		183696		High	Not Found	MME
High	Master Protein	P55081	Microfibrillar-associated protein 1 OS=Homo sapiens OX=9606 GN=MFAP1 PE=1 SV=2	MFAP1	8.059	8	2	2	51.9							High	Not Found	MFAP1
High	Master Protein	Q68D06	Schlafen family member 13 OS=Homo sapiens OX=9606 GN=SLFN13 PE=1 SV=1	SLFN13	8.046	5	4	4	102	0.001	-9.97	2.30838e-17		249797		High	Not Found	SLFN13
High	Master Protein	Q8N442	Translation factor GUF1, mitochondrial OS=Homo sapiens OX=9606 GN=GUF1 PE=2 SV=1	GUF1	7.983	6	3	3	74.3	0.001	-9.97	2.30838e-17		44080.4		High	Not Found	GUF1
High	Master Protein	Q9BST9	Rhotekin OS=Homo sapiens OX=9606 GN=RTKN PE=1 SV=2	RTKN	7.971	7	2	2	62.6	0.001	-9.97	2.30838e-17		53074.1		High	Not Found	RTKN
High	Master Protein	Q6P1M0	Long-chain fatty acid transport protein 4 OS=Homo sapiens OX=9606 GN=SLC27A4 PE=1 SV=1	SLC27A4	7.931	7	4	4	72	0.001	-9.97	2.30838e-17		227200		High	Not Found	SLC27A4
High	Master Protein	Q8WYA6	Beta-catenin-like protein 1 OS=Homo sapiens OX=9606 GN=CTNNBL1 PE=1 SV=1	CTNNBL1	7.92	8	5	5	65.1	0.001	-9.97	2.30838e-17		409277		High	Not Found	CTNNBL1
High	Master Protein	Q92997	Segment polarity protein dishevelled homolog DVL-3 OS=Homo sapiens OX=9606 GN=DVL3 PE=1 SV=2	DVL3	7.91	3	2	2	78	0.001	-9.97	2.30838e-17		254161		High	Not Found	DVL3
High	Master Protein	Q9Y2L1	Exosome complex exonuclease RRP44 OS=Homo sapiens OX=9606 GN=DIS3 PE=1 SV=2	DIS3	7.897	3	2	2	108.9	0.001	-9.97	2.30838e-17		116758		High	Not Found	DIS3
High	Master Protein	O00592	Podocalyxin OS=Homo sapiens OX=9606 GN=PODXL PE=1 SV=2	PODXL	7.873	6	3	3	58.6	0.001	-9.97	2.30838e-17		710454		High	Not Found	PODXL
High	Master Protein	Q99523	Sortilin OS=Homo sapiens OX=9606 GN=SORT1 PE=1 SV=3	SORT1	7.86	3	2	2	92	0.001	-9.97	2.30838e-17		323581		High	Not Found	SORT1
High	Master Protein	P51587	Breast cancer type 2 susceptibility protein OS=Homo sapiens OX=9606 GN=BRCA2 PE=1 SV=3	BRCA2	7.853	1	2	2	384	0.001	-9.97	2.30838e-17		38011.6		High	Not Found	BRCA2
High	Master Protein	Q00325	Phosphate carrier protein, mitochondrial OS=Homo sapiens OX=9606 GN=SLC25A3 PE=1 SV=2	SLC25A3	7.832	10	4	4	40.1	0.23	-2.12	0.825769	0	1.33947e+06	147317	High	Peak Found	SLC25A3
High	Master Protein	Q9ULV0	Unconventional myosin-Vb OS=Homo sapiens OX=9606 GN=MYO5B PE=1 SV=3	MYO5B	7.821	2	2	2	213.5	0.001	-9.97	2.30838e-17		46096.9		High	Not Found	MYO5B
High	Master Protein	P43003	Excitatory amino acid transporter 1 OS=Homo sapiens OX=9606 GN=SLC1A3 PE=1 SV=1	SLC1A3	7.792	6	2	2	59.5	0.001	-9.97	2.30838e-17		176197		High	Not Found	SLC1A3
High	Master Protein	Q9NVU0	DNA-directed RNA polymerase III subunit RPC5 OS=Homo sapiens OX=9606 GN=POLR3E PE=1 SV=1	POLR3E	7.776	4	3	3	79.8	0.217	-2.21	0.781425	0	495204	32549.7	High	Peak Found	POLR3E
High	Master Protein	O75152	Zinc finger CCCH domain-containing protein 11A OS=Homo sapiens OX=9606 GN=ZC3H11A PE=1 SV=3	ZC3H11A	7.754	4	2	2	89.1	0.001	-9.97	2.30838e-17		85549.6		High	Not Found	ZC3H11A
High	Master Protein	Q15311	RalA-binding protein 1 OS=Homo sapiens OX=9606 GN=RALBP1 PE=1 SV=3	RALBP1	7.706	5	2	2	76	0.001	-9.97	2.30838e-17		99848.7		High	Not Found	RALBP1
High	Master Protein	Q9NVN8	Guanine nucleotide-binding protein-like 3-like protein OS=Homo sapiens OX=9606 GN=GNL3L PE=1 SV=1	GNL3L	7.702	7	3	3	65.5	0.392	-1.35	0.900122	0	2.05301e+06	787281	High	Peak Found	GNL3L
High	Master Protein	P48147	Prolyl endopeptidase OS=Homo sapiens OX=9606 GN=PREP PE=1 SV=2	PREP	7.67	4	2	2	80.6	0.001	-9.97	2.30838e-17		111031		High	Not Found	PREP
High	Master Protein	P08240	Signal recognition particle receptor subunit alpha OS=Homo sapiens OX=9606 GN=SRPRA PE=1 SV=2	SRPRA	7.639	4	2	2	69.8	0.001	-9.97	2.30838e-17		58780.2		High	Not Found	SRPRA
High	Master Protein	Q99459	Cell division cycle 5-like protein OS=Homo sapiens OX=9606 GN=CDC5L PE=1 SV=2	CDC5L	7.62	6	3	3	92.2							High	High	CDC5L
High	Master Protein	O75533	Splicing factor 3B subunit 1 OS=Homo sapiens OX=9606 GN=SF3B1 PE=1 SV=3	SF3B1	7.611	3	4	4	145.7	0.975	-0.04	0.338898	91.1	266026	323461	High	High	SF3B1
High	Master Protein	Q13796	Protein Shroom2 OS=Homo sapiens OX=9606 GN=SHROOM2 PE=1 SV=1	SHROOM2	7.599	2	2	2	176.3							High	Not Found	SHROOM2
High	Master Protein	Q9HCG8	Pre-mRNA-splicing factor CWC22 homolog OS=Homo sapiens OX=9606 GN=CWC22 PE=1 SV=3	CWC22	7.585	3	3	3	105.4	0.001	-9.97	2.30838e-17		334490		High	Not Found	CWC22
High	Master Protein	Q96NZ8	WAP, Kazal, immunoglobulin, Kunitz and NTR domain-containing protein 1 OS=Homo sapiens OX=9606 GN=WFIKKN1 PE=1 SV=1	WFIKKN1	7.563	4	2	2	58.8	0.001	-9.97	2.30838e-17		468947		High	Not Found	WFIKKN1
High	Master Protein	Q9Y4F1	FERM, ARHGEF and pleckstrin domain-containing protein 1 OS=Homo sapiens OX=9606 GN=FARP1 PE=1 SV=1	FARP1	7.517	3	3	3	118.6	0.501	-1	0.730392	0	254122	68531.8	High	Peak Found	FARP1
High	Master Protein	Q9NYU2	UDP-glucose:glycoprotein glucosyltransferase 1 OS=Homo sapiens OX=9606 GN=UGGT1 PE=1 SV=3	UGGT1	7.485	2	3	3	177.1	0.001	-9.97	2.30838e-17		76221.7		High	Not Found	UGGT1
High	Master Protein	Q9Y6Y8	SEC23-interacting protein OS=Homo sapiens OX=9606 GN=SEC23IP PE=1 SV=1	SEC23IP	7.436	3	3	3	111	0.804	-0.31	0.464262	0	101771	81843.1	High	Peak Found	SEC23IP
High	Master Protein	Q15398	Disks large-associated protein 5 OS=Homo sapiens OX=9606 GN=DLGAP5 PE=1 SV=2	DLGAP5	7.428	5	3	3	95.1	0.001	-9.97	2.30838e-17		127900		High	Not Found	DLGAP5
High	Master Protein	Q9H8H0	Nucleolar protein 11 OS=Homo sapiens OX=9606 GN=NOL11 PE=1 SV=1	NOL11	7.413	5	3	3	81.1	2.156	1.11	0.0520621	0	200437	218551	High	Peak Found	NOL11
High	Master Protein	Q9NPQ8	Synembryn-A OS=Homo sapiens OX=9606 GN=RIC8A PE=1 SV=3	RIC8A	7.413	6	2	2	59.7							High	Not Found	RIC8A
High	Master Protein	O95340	Bifunctional 3'-phosphoadenosine 5'-phosphosulfate synthase 2 OS=Homo sapiens OX=9606 GN=PAPSS2 PE=1 SV=2	PAPSS2	7.406	5	2	2	69.5	0.001	-9.97	2.30838e-17		29070.9		High	Not Found	PAPSS2
High	Master Protein	P22059	Oxysterol-binding protein 1 OS=Homo sapiens OX=9606 GN=OSBP PE=1 SV=1	OSBP	7.383	5	2	2	89.4	0.001	-9.97	2.30838e-17		87694.1		High	Not Found	OSBP
High	Master Protein	Q8IWT6	Volume-regulated anion channel subunit LRRC8A OS=Homo sapiens OX=9606 GN=LRRC8A PE=1 SV=1	LRRC8A	7.375	5	3	3	94.1	0.001	-9.97	2.30838e-17		202787		High	Not Found	LRRC8A
High	Master Protein	Q9NUQ6	SPATS2-like protein OS=Homo sapiens OX=9606 GN=SPATS2L PE=1 SV=2	SPATS2L	7.353	4	2	2	61.7	0.001	-9.97	2.30838e-17		146494		High	Not Found	SPATS2L
High	Master Protein	Q9UMX0	Ubiquilin-1 OS=Homo sapiens OX=9606 GN=UBQLN1 PE=1 SV=2	UBQLN1	7.349	4	2	2	62.5	0.001	-9.97	2.30838e-17		62512.4		High	Not Found	UBQLN1
High	Master Protein	Q68CQ4	Digestive organ expansion factor homolog OS=Homo sapiens OX=9606 GN=DIEXF PE=1 SV=2	DIEXF	7.308	2	2	2	87	0.001	-9.97	2.30838e-17		141407		High	Not Found	DIEXF
High	Master Protein	Q9NVR2	Integrator complex subunit 10 OS=Homo sapiens OX=9606 GN=INTS10 PE=1 SV=2	INTS10	7.285	4	3	3	82.2	0.001	-9.97	2.30838e-17		128430		High	Not Found	INTS10
High	Master Protein	Q8NCB2	CaM kinase-like vesicle-associated protein OS=Homo sapiens OX=9606 GN=CAMKV PE=2 SV=2	CAMKV	7.27	9	3	3	54.3	0.001	-9.97	2.30838e-17		775892		High	Not Found	CAMKV
High	Master Protein	Q9H2H9	Sodium-coupled neutral amino acid transporter 1 OS=Homo sapiens OX=9606 GN=SLC38A1 PE=1 SV=1	SLC38A1	7.264	4	2	2	54	1.594	0.67	0.118148	0	142261	226828	High	Peak Found	SLC38A1
High	Master Protein	P51812	Ribosomal protein S6 kinase alpha-3 OS=Homo sapiens OX=9606 GN=RPS6KA3 PE=1 SV=1	RPS6KA3	7.196	5	4	1	83.7							High	Not Found	RPS6KA3
High	Master Protein	Q9H0A0	RNA cytidine acetyltransferase OS=Homo sapiens OX=9606 GN=NAT10 PE=1 SV=2	NAT10	7.178	3	2	2	115.7							High	Not Found	NAT10
High	Master Protein	P21709	Ephrin type-A receptor 1 OS=Homo sapiens OX=9606 GN=EPHA1 PE=1 SV=4	EPHA1	7.164	3	2	2	108.1	0.32	-1.64	0.99754	0	1.01693e+06	325892	High	Peak Found	EPHA1
High	Master Protein	P17098	Zinc finger protein 8 OS=Homo sapiens OX=9606 GN=ZNF8 PE=1 SV=2	ZNF8	7.155	5	2	2	64.9	0.001	-9.97	2.30838e-17		77507.1		High	Not Found	ZNF8
High	Master Protein	Q15061	WD repeat-containing protein 43 OS=Homo sapiens OX=9606 GN=WDR43 PE=1 SV=3	WDR43	7.12	3	2	2	74.8	0.001	-9.97	2.30838e-17		252872		High	Not Found	WDR43
High	Master Protein	Q9Y4K1	Beta/gamma crystallin domain-containing protein 1 OS=Homo sapiens OX=9606 GN=CRYBG1 PE=1 SV=3	CRYBG1	7.063	2	2	2	188.6							High	Not Found	CRYBG1
High	Master Protein	Q08188	Protein-glutamine gamma-glutamyltransferase E OS=Homo sapiens OX=9606 GN=TGM3 PE=1 SV=4	TGM3	7.023	3	2	2	76.6	1.413	0.5	0.155981	72.56	207754	310077	High	High	TGM3
High	Master Protein	Q32P28	Prolyl 3-hydroxylase 1 OS=Homo sapiens OX=9606 GN=P3H1 PE=1 SV=2	P3H1	6.979	6	4	4	83.3	0.786	-0.35	0.481506	102.72	589981	303554	High	High	P3H1
High	Master Protein	Q9ULW0	Targeting protein for Xklp2 OS=Homo sapiens OX=9606 GN=TPX2 PE=1 SV=2	TPX2	6.961	4	2	2	85.6	0.001	-9.97	2.30838e-17		148311		High	Not Found	TPX2
High	Master Protein	P19447	General transcription and DNA repair factor IIH helicase subunit XPB OS=Homo sapiens OX=9606 GN=ERCC3 PE=1 SV=1	ERCC3	6.952	5	3	3	89.2	0.001	-9.97	2.30838e-17		27226.9		High	Not Found	ERCC3
High	Master Protein	P48449	Lanosterol synthase OS=Homo sapiens OX=9606 GN=LSS PE=1 SV=1	LSS	6.93	4	2	2	83.3	0.001	-9.97	2.30838e-17		111612		High	High	LSS
High	Master Protein	P07355	Annexin A2 OS=Homo sapiens OX=9606 GN=ANXA2 PE=1 SV=2	ANXA2	6.922	7	2	2	38.6	0.699	-0.52	0.559141	0	48030.8	33586	High	High	ANXA2
High	Master Protein	Q6KB66	Keratin, type II cytoskeletal 80 OS=Homo sapiens OX=9606 GN=KRT80 PE=1 SV=2	KRT80	6.915	5	2	1	50.5	0.001	-9.97	2.30838e-17		79573.3		High	Not Found	KRT80
High	Master Protein	P36776	Lon protease homolog, mitochondrial OS=Homo sapiens OX=9606 GN=LONP1 PE=1 SV=2	LONP1	6.849	3	2	2	106.4	0.396	-1.33	0.896477	0	68652.2	27216.2	High	High	LONP1
High	Master Protein	P37198	Nuclear pore glycoprotein p62 OS=Homo sapiens OX=9606 GN=NUP62 PE=1 SV=3	NUP62	6.838	7	3	3	53.2	0.001	-9.97	2.30838e-17		84846.1		High	Not Found	NUP62
High	Master Protein	Q9BSJ8	Extended synaptotagmin-1 OS=Homo sapiens OX=9606 GN=ESYT1 PE=1 SV=1	ESYT1	6.791	3	2	2	122.8	1.28	0.36	0.196191	0	58388.4	74734.9	High	High	ESYT1
High	Master Protein	Q8NFG4	Folliculin OS=Homo sapiens OX=9606 GN=FLCN PE=1 SV=1	FLCN	6.772	5	2	2	64.4							High	Not Found	FLCN
High	Master Protein	Q6WKZ4	Rab11 family-interacting protein 1 OS=Homo sapiens OX=9606 GN=RAB11FIP1 PE=1 SV=3	RAB11FIP1	6.75	2	2	2	137.1	0.001	-9.97	2.30838e-17		145250		High	Not Found	RAB11FIP1
High	Master Protein	Q96P63	Serpin B12 OS=Homo sapiens OX=9606 GN=SERPINB12 PE=1 SV=1	SERPINB12	6.684	6	2	2	46.2	0.781	-0.36	0.484302	20.61	309347	249924	High	High	SERPINB12
High	Master Protein	O75128	Protein cordon-bleu OS=Homo sapiens OX=9606 GN=COBL PE=1 SV=2	COBL	6.646	3	2	2	135.5	0.001	-9.97	2.30838e-17		140374		High	Not Found	COBL
High	Master Protein	Q86U38	Nucleolar protein 9 OS=Homo sapiens OX=9606 GN=NOP9 PE=1 SV=1	NOP9	6.627	4	2	2	69.4	0.001	-9.97	2.30838e-17		93773.2		High	Not Found	NOP9
High	Master Protein	Q86UE8	Serine/threonine-protein kinase tousled-like 2 OS=Homo sapiens OX=9606 GN=TLK2 PE=1 SV=2	TLK2	6.61	2	2	1	87.6							High	Not Found	TLK2
High	Master Protein	P16401	Histone H1.5 OS=Homo sapiens OX=9606 GN=H1-5 PE=1 SV=3	H1-5	6.567	10	2	2	22.6	1.343	0.43	0.17612	3.22	325177	434975	High	High	H1-5
High	Master Protein	Q9UJW0	Dynactin subunit 4 OS=Homo sapiens OX=9606 GN=DCTN4 PE=1 SV=1	DCTN4	6.543	6	2	2	52.3	0.001	-9.97	2.30838e-17		38549.9		High	Not Found	DCTN4
High	Master Protein	Q8TD55	Pleckstrin homology domain-containing family O member 2 OS=Homo sapiens OX=9606 GN=PLEKHO2 PE=1 SV=1	PLEKHO2	6.512	8	2	2	53.3							High	Not Found	PLEKHO2
High	Master Protein	Q6ZRP7	Sulfhydryl oxidase 2 OS=Homo sapiens OX=9606 GN=QSOX2 PE=1 SV=3	QSOX2	6.499	4	2	2	77.5							High	Not Found	QSOX2
High	Master Protein	Q8WWM7	Ataxin-2-like protein OS=Homo sapiens OX=9606 GN=ATXN2L PE=1 SV=2	ATXN2L	6.469	5	3	3	113.3							High	Not Found	ATXN2L
High	Master Protein	O00186	Syntaxin-binding protein 3 OS=Homo sapiens OX=9606 GN=STXBP3 PE=1 SV=2	STXBP3	6.446	3	2	2	67.7	0.001	-9.97	2.30838e-17		233310		High	Not Found	STXBP3
High	Master Protein	Q15020	Squamous cell carcinoma antigen recognized by T-cells 3 OS=Homo sapiens OX=9606 GN=SART3 PE=1 SV=1	SART3	6.444	3	3	3	109.9	0.723	-0.47	0.541494	0	106015	35068.2	High	Peak Found	SART3
High	Master Protein	Q6PJG6	BRCA1-associated ATM activator 1 OS=Homo sapiens OX=9606 GN=BRAT1 PE=1 SV=2	BRAT1	6.442	5	2	2	88.1	0.001	-9.97	2.30838e-17		65869.3		High	Not Found	BRAT1
High	Master Protein	Q9NVP1	ATP-dependent RNA helicase DDX18 OS=Homo sapiens OX=9606 GN=DDX18 PE=1 SV=2	DDX18	6.426	3	2	2	75.4	0.001	-9.97	2.30838e-17		389525		High	Not Found	DDX18
High	Master Protein	Q8N1B4	Vacuolar protein sorting-associated protein 52 homolog OS=Homo sapiens OX=9606 GN=VPS52 PE=1 SV=1	VPS52	6.406	4	2	2	82.2	0.001	-9.97	2.30838e-17		114923		High	Not Found	VPS52
High	Master Protein	Q9NVU7	Protein SDA1 homolog OS=Homo sapiens OX=9606 GN=SDAD1 PE=1 SV=3	SDAD1	6.388	5	3	3	79.8	0.001	-9.97	2.30838e-17		136664		High	Not Found	SDAD1
High	Master Protein	Q96F86	Enhancer of mRNA-decapping protein 3 OS=Homo sapiens OX=9606 GN=EDC3 PE=1 SV=1	EDC3	6.357	6	3	3	56	0.001	-9.97	2.30838e-17		107110		High	Not Found	EDC3
High	Master Protein	Q96HW7	Integrator complex subunit 4 OS=Homo sapiens OX=9606 GN=INTS4 PE=1 SV=2	INTS4	6.348	3	2	2	108.1	0.001	-9.97	2.30838e-17		45451		High	Not Found	INTS4
High	Master Protein	Q05519	Serine/arginine-rich splicing factor 11 OS=Homo sapiens OX=9606 GN=SRSF11 PE=1 SV=1	SRSF11	6.328	5	2	2	53.5	0.001	-9.97	2.30838e-17		47869.6		High	High	SRSF11
High	Master Protein	P62424	60S ribosomal protein L7a OS=Homo sapiens OX=9606 GN=RPL7A PE=1 SV=2	RPL7A	6.282	15	3	3	30	1.99	0.99	0.0658394	8.86	122517	320348	Peak Found	High	RPL7A
High	Master Protein	Q9NNW5	WD repeat-containing protein 6 OS=Homo sapiens OX=9606 GN=WDR6 PE=1 SV=1	WDR6	6.278	4	2	2	121.6							High	Not Found	WDR6
High	Master Protein	Q96FV9	THO complex subunit 1 OS=Homo sapiens OX=9606 GN=THOC1 PE=1 SV=1	THOC1	6.221	6	3	3	75.6	0.359	-1.48	0.951648	0	292489	33011.2	High	Peak Found	THOC1
High	Master Protein	O15164	Transcription intermediary factor 1-alpha OS=Homo sapiens OX=9606 GN=TRIM24 PE=1 SV=3	TRIM24	6.218	2	2	2	116.8	0.001	-9.97	2.30838e-17		149042		High	Not Found	TRIM24
High	Master Protein	O95394	Phosphoacetylglucosamine mutase OS=Homo sapiens OX=9606 GN=PGM3 PE=1 SV=1	PGM3	6.204	5	3	3	59.8	0.14	-2.83	0.548757	0	1.35898e+06	140250	High	Peak Found	PGM3
High	Master Protein	P31944	Caspase-14 OS=Homo sapiens OX=9606 GN=CASP14 PE=1 SV=2	CASP14	6.18	9	2	2	27.7	5.233	2.39	0.00219855	0	57080.3	298723	High	Peak Found	CASP14
High	Master Protein	Q9H270	Vacuolar protein sorting-associated protein 11 homolog OS=Homo sapiens OX=9606 GN=VPS11 PE=1 SV=1	VPS11	6.146	3	2	2	107.8	0.001	-9.97	2.30838e-17		43874.9		High	Not Found	VPS11
High	Master Protein	O60331	Phosphatidylinositol 4-phosphate 5-kinase type-1 gamma OS=Homo sapiens OX=9606 GN=PIP5K1C PE=1 SV=2	PIP5K1C	6.144	4	2	1	73.2							High	Not Found	PIP5K1C
High	Master Protein	Q9C0I1	Myotubularin-related protein 12 OS=Homo sapiens OX=9606 GN=MTMR12 PE=1 SV=2	MTMR12	6.136	4	2	2	86.1	0.001	-9.97	2.30838e-17		130255		High	Not Found	MTMR12
High	Master Protein	Q8IYQ7	Threonine synthase-like 1 OS=Homo sapiens OX=9606 GN=THNSL1 PE=1 SV=2	THNSL1	6.038	4	2	2	83							High	Not Found	THNSL1
High	Master Protein	O94979	Protein transport protein Sec31A OS=Homo sapiens OX=9606 GN=SEC31A PE=1 SV=3	SEC31A	6.019	2	2	2	132.9	0.783	-0.35	0.482119	0	73647.8	57697.5	High	High	SEC31A
High	Master Protein	Q15554	Telomeric repeat-binding factor 2 OS=Homo sapiens OX=9606 GN=TERF2 PE=1 SV=3	TERF2	6.013	7	2	2	59.6	0.001	-9.97	2.30838e-17		65098.2		High	Not Found	TERF2
High	Master Protein	Q9NW82	WD repeat-containing protein 70 OS=Homo sapiens OX=9606 GN=WDR70 PE=1 SV=1	WDR70	6.009	4	2	2	73.2	0.001	-9.97	2.30838e-17		310854		High	Not Found	WDR70
High	Master Protein	O95235	Kinesin-like protein KIF20A OS=Homo sapiens OX=9606 GN=KIF20A PE=1 SV=1	KIF20A	5.979	2	2	2	100.2	0.001	-9.97	2.30838e-17		117172		High	Not Found	KIF20A
High	Master Protein	Q13438	Protein OS-9 OS=Homo sapiens OX=9606 GN=OS9 PE=1 SV=1	OS9	5.963	4	2	2	75.5	0.001	-9.97	2.30838e-17		186709		High	Not Found	OS9
High	Master Protein	Q8NE01	Metal transporter CNNM3 OS=Homo sapiens OX=9606 GN=CNNM3 PE=1 SV=1	CNNM3	5.957	4	2	2	76.1	0.001	-9.97	2.30838e-17		58108.8		High	Not Found	CNNM3
High	Master Protein	Q9P2E9	Ribosome-binding protein 1 OS=Homo sapiens OX=9606 GN=RRBP1 PE=1 SV=5	RRBP1	5.95	2	2	2	152.4	0.289	-1.79	0.968903	0	348863	87650	High	Peak Found	RRBP1
High	Master Protein	Q9UNF0	Protein kinase C and casein kinase substrate in neurons protein 2 OS=Homo sapiens OX=9606 GN=PACSIN2 PE=1 SV=2	PACSIN2	5.949	5	2	2	55.7							High	Not Found	PACSIN2
High	Master Protein	Q96SB4	SRSF protein kinase 1 OS=Homo sapiens OX=9606 GN=SRPK1 PE=1 SV=2	SRPK1	5.947	4	2	2	74.3	0.001	-9.97	2.30838e-17		226788		High	Not Found	SRPK1
High	Master Protein	Q96L92	Sorting nexin-27 OS=Homo sapiens OX=9606 GN=SNX27 PE=1 SV=2	SNX27	5.869	4	2	2	61.2	0.001	-9.97	2.30838e-17		70030.8		High	Not Found	SNX27
High	Master Protein	Q8IZP0	Abl interactor 1 OS=Homo sapiens OX=9606 GN=ABI1 PE=1 SV=4	ABI1	5.857	6	2	2	55	0.001	-9.97	2.30838e-17		323106		High	Not Found	ABI1
High	Master Protein	Q15291	Retinoblastoma-binding protein 5 OS=Homo sapiens OX=9606 GN=RBBP5 PE=1 SV=2	RBBP5	5.837	4	2	2	59.1	0.001	-9.97	2.30838e-17		129210		High	Not Found	RBBP5
High	Master Protein	O94855	Protein transport protein Sec24D OS=Homo sapiens OX=9606 GN=SEC24D PE=1 SV=2	SEC24D	5.741	3	2	2	112.9							High	Not Found	SEC24D
High	Master Protein	Q96T51	RUN and FYVE domain-containing protein 1 OS=Homo sapiens OX=9606 GN=RUFY1 PE=1 SV=2	RUFY1	5.721	3	2	2	79.8							High	Not Found	RUFY1
High	Master Protein	Q9H9Y6	DNA-directed RNA polymerase I subunit RPA2 OS=Homo sapiens OX=9606 GN=POLR1B PE=1 SV=2	POLR1B	5.715	2	2	2	128.1							High	Not Found	POLR1B
High	Master Protein	Q5BKZ1	DBIRD complex subunit ZNF326 OS=Homo sapiens OX=9606 GN=ZNF326 PE=1 SV=2	ZNF326	5.695	5	2	2	65.6	0.001	-9.97	2.30838e-17		32215.6		High	High	ZNF326
High	Master Protein	P35269	General transcription factor IIF subunit 1 OS=Homo sapiens OX=9606 GN=GTF2F1 PE=1 SV=2	GTF2F1	5.689	6	2	2	58.2	0.001	-9.97	2.30838e-17		227255		High	Not Found	GTF2F1
High	Master Protein	O75943	Cell cycle checkpoint protein RAD17 OS=Homo sapiens OX=9606 GN=RAD17 PE=1 SV=2	RAD17	5.68	5	3	3	77							High	Not Found	RAD17
High	Master Protein	P12757	Ski-like protein OS=Homo sapiens OX=9606 GN=SKIL PE=1 SV=2	SKIL	5.637	3	2	2	76.9	0.001	-9.97	2.30838e-17		37580.1		High	Not Found	SKIL
High	Master Protein	Q99569	Plakophilin-4 OS=Homo sapiens OX=9606 GN=PKP4 PE=1 SV=2	PKP4	5.607	3	2	2	131.8							High	Not Found	PKP4
High	Master Protein	Q6P2H3	Centrosomal protein of 85 kDa OS=Homo sapiens OX=9606 GN=CEP85 PE=1 SV=1	CEP85	5.552	3	2	2	85.6	0.001	-9.97	2.30838e-17		184442		High	Not Found	CEP85
High	Master Protein	Q8IWA4	Mitofusin-1 OS=Homo sapiens OX=9606 GN=MFN1 PE=1 SV=3	MFN1	5.531	3	2	1	84.1	0.001	-9.97	2.30838e-17		47097.9		High	Not Found	MFN1
High	Master Protein	Q9Y608	Leucine-rich repeat flightless-interacting protein 2 OS=Homo sapiens OX=9606 GN=LRRFIP2 PE=1 SV=1	LRRFIP2	5.508	3	2	2	82.1	0.001	-9.97	2.30838e-17		75271.8		High	Not Found	LRRFIP2
High	Master Protein	Q7Z434	Mitochondrial antiviral-signaling protein OS=Homo sapiens OX=9606 GN=MAVS PE=1 SV=2	MAVS	5.497	7	2	2	56.5							High	Not Found	MAVS
High	Master Protein	Q9NVH2	Integrator complex subunit 7 OS=Homo sapiens OX=9606 GN=INTS7 PE=1 SV=1	INTS7	5.484	4	3	3	106.8	2.381	1.25	0.0387407	0	1.34257e+06	3.19621e+06	High	High	INTS7
High	Master Protein	Q5T5U3	Rho GTPase-activating protein 21 OS=Homo sapiens OX=9606 GN=ARHGAP21 PE=1 SV=2	ARHGAP21	5.466	2	3	3	217.3	0.001	-9.97	2.30838e-17		140719		High	Not Found	ARHGAP21
High	Master Protein	Q5VIR6	Vacuolar protein sorting-associated protein 53 homolog OS=Homo sapiens OX=9606 GN=VPS53 PE=1 SV=2	VPS53	5.43	3	2	2	94.3	0.001	-9.97	2.30838e-17		180222		High	Not Found	VPS53
High	Master Protein	P06737	Glycogen phosphorylase, liver form OS=Homo sapiens OX=9606 GN=PYGL PE=1 SV=4	PYGL	5.409	4	3	1	97.1							High	Not Found	PYGL
High	Master Protein	Q9BRK4	Leucine zipper putative tumor suppressor 2 OS=Homo sapiens OX=9606 GN=LZTS2 PE=1 SV=2	LZTS2	5.392	2	2	2	72.7							High	Not Found	LZTS2
High	Master Protein	A1L170	Uncharacterized protein C1orf226 OS=Homo sapiens OX=9606 GN=C1orf226 PE=1 SV=1	C1orf226	5.371	8	2	2	29							High	Not Found	C1orf226
High	Master Protein	Q8NC60	Nitric oxide-associated protein 1 OS=Homo sapiens OX=9606 GN=NOA1 PE=1 SV=2	NOA1	5.367	4	2	2	78.4	0.001	-9.97	2.30838e-17		121034		High	Not Found	NOA1
High	Master Protein	O95163	Elongator complex protein 1 OS=Homo sapiens OX=9606 GN=ELP1 PE=1 SV=3	ELP1	5.359	3	3	3	150.2	0.001	-9.97	2.30838e-17		152000		High	Not Found	ELP1
High	Master Protein	Q9NYZ3	G2 and S phase-expressed protein 1 OS=Homo sapiens OX=9606 GN=GTSE1 PE=1 SV=3	GTSE1	5.291	4	2	2	76.6							High	Not Found	GTSE1
High	Master Protein	Q9HAU0	Pleckstrin homology domain-containing family A member 5 OS=Homo sapiens OX=9606 GN=PLEKHA5 PE=1 SV=1	PLEKHA5	5.282	2	2	2	127.4	0.001	-9.97	2.30838e-17		203583		High	Not Found	PLEKHA5
High	Master Protein	P05109	Protein S100-A8 OS=Homo sapiens OX=9606 GN=S100A8 PE=1 SV=1	S100A8	5.275	19	2	2	10.8	1.504	0.59	0.13656	5.09	330111	493829	High	High	S100A8
High	Master Protein	Q8TBC3	SH3KBP1-binding protein 1 OS=Homo sapiens OX=9606 GN=SHKBP1 PE=1 SV=2	SHKBP1	5.274	4	2	2	76.3	0.001	-9.97	2.30838e-17		113887		High	Not Found	SHKBP1
High	Master Protein	Q9Y289	Sodium-dependent multivitamin transporter OS=Homo sapiens OX=9606 GN=SLC5A6 PE=2 SV=2	SLC5A6	5.258	4	2	2	68.6	0.001	-9.97	2.30838e-17		53705.6		High	Not Found	SLC5A6
High	Master Protein	P98194	Calcium-transporting ATPase type 2C member 1 OS=Homo sapiens OX=9606 GN=ATP2C1 PE=1 SV=3	ATP2C1	5.257	2	2	2	100.5	0.001	-9.97	2.30838e-17		95345.1		High	Not Found	ATP2C1
High	Master Protein	O43663	Protein regulator of cytokinesis 1 OS=Homo sapiens OX=9606 GN=PRC1 PE=1 SV=2	PRC1	5.146	5	2	2	71.6							High	Not Found	PRC1
High	Master Protein	Q8IXH7	Negative elongation factor C/D OS=Homo sapiens OX=9606 GN=NELFCD PE=1 SV=2	NELFCD	5.13	5	2	2	66.2	0.001	-9.97	2.30838e-17		106697		High	Not Found	NELFCD
High	Master Protein	O14920	Inhibitor of nuclear factor kappa-B kinase subunit beta OS=Homo sapiens OX=9606 GN=IKBKB PE=1 SV=1	IKBKB	5.05	3	2	2	86.5	0.001	-9.97	2.30838e-17		198738		High	Not Found	IKBKB
High	Master Protein	O75143	Autophagy-related protein 13 OS=Homo sapiens OX=9606 GN=ATG13 PE=1 SV=1	ATG13	5.014	7	2	2	56.5	0.001	-9.97	2.30838e-17		119594		High	Not Found	ATG13
High	Master Protein	P46013	Proliferation marker protein Ki-67 OS=Homo sapiens OX=9606 GN=MKI67 PE=1 SV=2	MKI67	5.005	1	2	2	358.5	0.001	-9.97	2.30838e-17		109947		High	Not Found	MKI67
High	Master Protein	O60832	H/ACA ribonucleoprotein complex subunit DKC1 OS=Homo sapiens OX=9606 GN=DKC1 PE=1 SV=3	DKC1	4.988	6	2	2	57.6	0.466	-1.1	0.778506	0	99521.3	46346.7	High	Peak Found	DKC1
High	Master Protein	Q8IUC4	Rhophilin-2 OS=Homo sapiens OX=9606 GN=RHPN2 PE=1 SV=1	RHPN2	4.987	3	2	2	76.9	0.001	-9.97	2.30838e-17		119320		High	Not Found	RHPN2
High	Master Protein	Q96PU5	E3 ubiquitin-protein ligase NEDD4-like OS=Homo sapiens OX=9606 GN=NEDD4L PE=1 SV=2	NEDD4L	4.959	3	2	2	111.9	0.001	-9.97	2.30838e-17		50191.5		High	Not Found	NEDD4L
High	Master Protein	Q9Y463	Dual specificity tyrosine-phosphorylation-regulated kinase 1B OS=Homo sapiens OX=9606 GN=DYRK1B PE=1 SV=1	DYRK1B	4.951	3	2	2	69.2	0.001	-9.97	2.30838e-17		192528		High	Not Found	DYRK1B
High	Master Protein	P30260	Cell division cycle protein 27 homolog OS=Homo sapiens OX=9606 GN=CDC27 PE=1 SV=2	CDC27	4.887	3	2	2	91.8	0.001	-9.97	2.30838e-17		212131		High	Not Found	CDC27
High	Master Protein	O75400	Pre-mRNA-processing factor 40 homolog A OS=Homo sapiens OX=9606 GN=PRPF40A PE=1 SV=2	PRPF40A	4.885	2	2	2	108.7	0.465	-1.11	0.779938	68.54	214930	99190	High	Peak Found	PRPF40A
High	Master Protein	Q5VV42	Threonylcarbamoyladenosine tRNA methylthiotransferase OS=Homo sapiens OX=9606 GN=CDKAL1 PE=1 SV=1	CDKAL1	4.882	4	2	2	65.1	0.001	-9.97	2.30838e-17		178935		High	Not Found	CDKAL1
High	Master Protein	Q13586	Stromal interaction molecule 1 OS=Homo sapiens OX=9606 GN=STIM1 PE=1 SV=3	STIM1	4.872	4	2	2	77.4	0.001	-9.97	2.30838e-17		136373		High	Not Found	STIM1
High	Master Protein	Q6PKG0	La-related protein 1 OS=Homo sapiens OX=9606 GN=LARP1 PE=1 SV=2	LARP1	4.867	2	2	2	123.4							High	Not Found	LARP1
High	Master Protein	Q155Q3	Dixin OS=Homo sapiens OX=9606 GN=DIXDC1 PE=1 SV=2	DIXDC1	4.84	4	2	2	77.4							High	Not Found	DIXDC1
High	Master Protein	Q5T5X7	BEN domain-containing protein 3 OS=Homo sapiens OX=9606 GN=BEND3 PE=1 SV=1	BEND3	4.804	3	2	2	94.4	0.001	-9.97	2.30838e-17		92324.1		High	Not Found	BEND3
High	Master Protein	Q9UKI8	Serine/threonine-protein kinase tousled-like 1 OS=Homo sapiens OX=9606 GN=TLK1 PE=1 SV=2	TLK1	4.793	3	2	1	86.6	0.001	-9.97	2.30838e-17		84480.4		High	Not Found	TLK1
High	Master Protein	P06239	Tyrosine-protein kinase Lck OS=Homo sapiens OX=9606 GN=LCK PE=1 SV=6	LCK	4.762	4	2	1	58	0.001	-9.97	2.30838e-17		225300		High	Not Found	LCK
High	Master Protein	P46781	40S ribosomal protein S9 OS=Homo sapiens OX=9606 GN=RPS9 PE=1 SV=3	RPS9	4.718	13	3	3	22.6	0.24	-2.06	0.855145	0	517303	77443.2	High	Peak Found	RPS9
High	Master Protein	P21399	Cytoplasmic aconitate hydratase OS=Homo sapiens OX=9606 GN=ACO1 PE=1 SV=3	ACO1	4.706	2	2	2	98.3							High	Not Found	ACO1
High	Master Protein	Q9UDT6	CAP-Gly domain-containing linker protein 2 OS=Homo sapiens OX=9606 GN=CLIP2 PE=1 SV=1	CLIP2	4.664	3	2	2	115.8							High	Not Found	CLIP2
High	Master Protein	O15013	Rho guanine nucleotide exchange factor 10 OS=Homo sapiens OX=9606 GN=ARHGEF10 PE=1 SV=4	ARHGEF10	4.626	2	2	2	151.5	0.344	-1.54	0.972803	0	145042	49871.3	High	Peak Found	ARHGEF10
High	Master Protein	O00459	Phosphatidylinositol 3-kinase regulatory subunit beta OS=Homo sapiens OX=9606 GN=PIK3R2 PE=1 SV=2	PIK3R2	4.615	6	3	3	81.5	0.001	-9.97	2.30838e-17		65964.9		High	Not Found	PIK3R2
High	Master Protein	Q96CP6	Protein Aster-A OS=Homo sapiens OX=9606 GN=GRAMD1A PE=1 SV=2	GRAMD1A	4.564	5	2	2	80.6	0.001	-9.97	2.30838e-17		145273		High	Not Found	GRAMD1A
High	Master Protein	P42285	Exosome RNA helicase MTR4 OS=Homo sapiens OX=9606 GN=MTREX PE=1 SV=3	MTREX	4.558	2	2	2	117.7	0.71	-0.49	0.551774	17.16	139343	100869	High	Peak Found	MTREX
High	Master Protein	O75843	AP-1 complex subunit gamma-like 2 OS=Homo sapiens OX=9606 GN=AP1G2 PE=1 SV=1	AP1G2	4.558	3	2	1	87.1	0.001	-9.97	2.30838e-17		65510.7		High	Not Found	AP1G2
High	Master Protein	Q15031	Probable leucine--tRNA ligase, mitochondrial OS=Homo sapiens OX=9606 GN=LARS2 PE=1 SV=2	LARS2	4.556	3	2	2	101.9							High	Not Found	LARS2
High	Master Protein	Q8TAT6	Nuclear protein localization protein 4 homolog OS=Homo sapiens OX=9606 GN=NPLOC4 PE=1 SV=3	NPLOC4	4.536	3	2	2	68.1	0.001	-9.97	2.30838e-17		58744.9		High	Not Found	NPLOC4
High	Master Protein	P26599	Polypyrimidine tract-binding protein 1 OS=Homo sapiens OX=9606 GN=PTBP1 PE=1 SV=1	PTBP1	4.522	5	2	2	57.2	0.001	-9.97	2.30838e-17		71496.7		High	Not Found	PTBP1
High	Master Protein	Q96ST2	Protein IWS1 homolog OS=Homo sapiens OX=9606 GN=IWS1 PE=1 SV=2	IWS1	4.512	4	2	2	91.9	0.001	-9.97	2.30838e-17		121651		High	Not Found	IWS1
High	Master Protein	Q7L014	Probable ATP-dependent RNA helicase DDX46 OS=Homo sapiens OX=9606 GN=DDX46 PE=1 SV=2	DDX46	4.497	2	3	3	117.3	0.001	-9.97	2.30838e-17		46432.6		High	Not Found	DDX46
High	Master Protein	Q13177	Serine/threonine-protein kinase PAK 2 OS=Homo sapiens OX=9606 GN=PAK2 PE=1 SV=3	PAK2	4.494	4	2	2	58	0.001	-9.97	2.30838e-17		362351		High	Not Found	PAK2
High	Master Protein	O60749	Sorting nexin-2 OS=Homo sapiens OX=9606 GN=SNX2 PE=1 SV=2	SNX2	4.483	4	2	2	58.4	0.437	-1.19	0.825174	0	71779.6	1.09126e+09	High	High	SNX2
High	Master Protein	P52756	RNA-binding protein 5 OS=Homo sapiens OX=9606 GN=RBM5 PE=1 SV=2	RBM5	4.477	2	2	1	92.1	1000	9.97	2.30838e-17			94178.9	Not Found	High	RBM5
High	Master Protein	Q8WUA4	General transcription factor 3C polypeptide 2 OS=Homo sapiens OX=9606 GN=GTF3C2 PE=1 SV=2	GTF3C2	4.473	5	3	3	100.6	0.001	-9.97	2.30838e-17		174224		High	Not Found	GTF3C2
High	Master Protein	P28340	DNA polymerase delta catalytic subunit OS=Homo sapiens OX=9606 GN=POLD1 PE=1 SV=2	POLD1	4.379	2	2	2	123.6	0.457	-1.13	0.79192	0	84510.7	38662.5	High	Peak Found	POLD1
High	Master Protein	O43175	D-3-phosphoglycerate dehydrogenase OS=Homo sapiens OX=9606 GN=PHGDH PE=1 SV=4	PHGDH	4.326	5	2	2	56.6	0.001	-9.97	2.30838e-17		154015		High	Not Found	PHGDH
High	Master Protein	P15586	N-acetylglucosamine-6-sulfatase OS=Homo sapiens OX=9606 GN=GNS PE=1 SV=3	GNS	4.312	4	2	2	62	0.001	-9.97	2.30838e-17		54342.8		High	High	GNS
High	Master Protein	Q86WA8	Lon protease homolog 2, peroxisomal OS=Homo sapiens OX=9606 GN=LONP2 PE=1 SV=1	LONP2	4.296	2	2	2	94.6	0.001	-9.97	2.30838e-17		65103.7		High	Not Found	LONP2
High	Master Protein	P04844	Dolichyl-diphosphooligosaccharide--protein glycosyltransferase subunit 2 OS=Homo sapiens OX=9606 GN=RPN2 PE=1 SV=3	RPN2	4.292	6	2	2	69.2							High	Not Found	RPN2
High	Master Protein	Q9HC07	Transmembrane protein 165 OS=Homo sapiens OX=9606 GN=TMEM165 PE=1 SV=1	TMEM165	4.235	14	2	2	34.9							High	High	TMEM165
High	Master Protein	Q14738	Serine/threonine-protein phosphatase 2A 56 kDa regulatory subunit delta isoform OS=Homo sapiens OX=9606 GN=PPP2R5D PE=1 SV=1	PPP2R5D	4.173	4	2	2	69.9	0.001	-9.97	2.30838e-17		60992.1		High	Not Found	PPP2R5D
High	Master Protein	Q96RP9	Elongation factor G, mitochondrial OS=Homo sapiens OX=9606 GN=GFM1 PE=1 SV=2	GFM1	4.133	3	2	2	83.4	0.001	-9.97	2.30838e-17		211332		High	Not Found	GFM1
High	Master Protein	Q9Y4F9	Rho family-interacting cell polarization regulator 2 OS=Homo sapiens OX=9606 GN=RIPOR2 PE=1 SV=4	RIPOR2	4.109	2	2	2	118.4	0.326	-1.62	0.99358	0	465127	114409	High	Peak Found	RIPOR2
High	Master Protein	Q9UQ88	Cyclin-dependent kinase 11A OS=Homo sapiens OX=9606 GN=CDK11A PE=1 SV=4	CDK11A	4.062	3	2	2	91.3	0.001	-9.97	2.30838e-17		163824		High	Not Found	CDK11A
High	Master Protein	Q96NL3	Zinc finger protein 599 OS=Homo sapiens OX=9606 GN=ZNF599 PE=1 SV=1	ZNF599	4.026	3	2	1	67.4	0.258	-1.96	0.90423	75.77	1.73856e+06	605976	High	Peak Found	ZNF599
High	Master Protein	Q6WCQ1	Myosin phosphatase Rho-interacting protein OS=Homo sapiens OX=9606 GN=MPRIP PE=1 SV=3	MPRIP	3.98	2	2	1	116.5	0.001	-9.97	2.30838e-17		33456		High	Not Found	MPRIP
High	Master Protein	P26373	60S ribosomal protein L13 OS=Homo sapiens OX=9606 GN=RPL13 PE=1 SV=4	RPL13	3.898	10	2	2	24.2	1.665	0.74	0.106196	0	117858	196180	High	High	RPL13
High	Master Protein	P83731	60S ribosomal protein L24 OS=Homo sapiens OX=9606 GN=RPL24 PE=1 SV=1	RPL24	3.864	13	2	2	17.8	0.707	-0.5	0.554022	0	224685	95143.6	High	Peak Found	RPL24
High	Master Protein	Q96RF0	Sorting nexin-18 OS=Homo sapiens OX=9606 GN=SNX18 PE=1 SV=2	SNX18	3.855	4	2	2	68.9							High	Not Found	SNX18
High	Master Protein	O14939	Phospholipase D2 OS=Homo sapiens OX=9606 GN=PLD2 PE=1 SV=2	PLD2	3.825	3	2	2	105.9							High	Not Found	PLD2
High	Master Protein	P01857	Immunoglobulin heavy constant gamma 1 OS=Homo sapiens OX=9606 GN=IGHG1 PE=1 SV=1	IGHG1	3.802	6	2	2	36.1	1.906	0.93	0.0741103	0	187451	357232	High	High	IGHG1
High	Master Protein	Q15154	Pericentriolar material 1 protein OS=Homo sapiens OX=9606 GN=PCM1 PE=1 SV=5	PCM1	3.798	1	2	2	228.4	0.001	-9.97	2.30838e-17		46105.2		High	Not Found	PCM1
High	Master Protein	Q14204	Cytoplasmic dynein 1 heavy chain 1 OS=Homo sapiens OX=9606 GN=DYNC1H1 PE=1 SV=5	DYNC1H1	3.795	0	2	2	532.1							High	Not Found	DYNC1H1
High	Master Protein	Q13435	Splicing factor 3B subunit 2 OS=Homo sapiens OX=9606 GN=SF3B2 PE=1 SV=2	SF3B2	3.777	3	2	2	100.2	0.437	-1.19	0.825174	0	107813	47110	High	Peak Found	SF3B2
High	Master Protein	Q15542	Transcription initiation factor TFIID subunit 5 OS=Homo sapiens OX=9606 GN=TAF5 PE=1 SV=3	TAF5	3.765	3	2	2	86.8	0.001	-9.97	2.30838e-17		168953		High	Not Found	TAF5
High	Master Protein	Q14435	Polypeptide N-acetylgalactosaminyltransferase 3 OS=Homo sapiens OX=9606 GN=GALNT3 PE=1 SV=2	GALNT3	3.728	4	2	2	72.6	0.001	-9.97	2.30838e-17		52924.6		High	Not Found	GALNT3
High	Master Protein	Q6P4F7	Rho GTPase-activating protein 11A OS=Homo sapiens OX=9606 GN=ARHGAP11A PE=1 SV=2	ARHGAP11A	3.68	2	2	2	113.8	0.404	-1.31	0.882178	0	290917	74554.4	High	Peak Found	ARHGAP11A
High	Master Protein	Q9H4L7	SWI/SNF-related matrix-associated actin-dependent regulator of chromatin subfamily A containing DEAD/H box 1 OS=Homo sapiens OX=9606 GN=SMARCAD1 PE=1 SV=2	SMARCAD1	3.659	2	2	2	117.3	0.001	-9.97	2.30838e-17		86093.7		High	Not Found	SMARCAD1
High	Master Protein	Q15149	Plectin OS=Homo sapiens OX=9606 GN=PLEC PE=1 SV=3	PLEC	3.583	0	2	1	531.5							High	Not Found	PLEC
High	Master Protein	Q9Y4L1	Hypoxia up-regulated protein 1 OS=Homo sapiens OX=9606 GN=HYOU1 PE=1 SV=1	HYOU1	3.57	3	2	2	111.3							Not Found	High	HYOU1
High	Master Protein	Q92888	Rho guanine nucleotide exchange factor 1 OS=Homo sapiens OX=9606 GN=ARHGEF1 PE=1 SV=2	ARHGEF1	3.508	3	2	2	102.4							High	Not Found	ARHGEF1
High	Master Protein	Q8WUT4	Leucine-rich repeat neuronal protein 4 OS=Homo sapiens OX=9606 GN=LRRN4 PE=1 SV=3	LRRN4	3.505	4	2	2	78.8	1.347	0.43	0.175317	0	2984425	4.14121e+06	Peak Found	High	LRRN4
High	Master Protein	Q14C86	GTPase-activating protein and VPS9 domain-containing protein 1 OS=Homo sapiens OX=9606 GN=GAPVD1 PE=1 SV=2	GAPVD1	3.467	2	2	2	164.9	0.001	-9.97	2.30838e-17		107975		High	Not Found	GAPVD1
High	Master Protein	Q9NRG9	Aladin OS=Homo sapiens OX=9606 GN=AAAS PE=1 SV=1	AAAS	3.457	4	2	2	59.5							High	Not Found	AAAS
High	Master Protein	Q9Y2G8	DnaJ homolog subfamily C member 16 OS=Homo sapiens OX=9606 GN=DNAJC16 PE=2 SV=3	DNAJC16	3.454	3	2	2	90.5	0.001	-9.97	2.30838e-17		118861		High	Not Found	DNAJC16
High	Master Protein	O75437	Zinc finger protein 254 OS=Homo sapiens OX=9606 GN=ZNF254 PE=2 SV=3	ZNF254	3.429	7	2	1	77.1	0.001	-9.97	2.30838e-17		473484		High	Not Found	ZNF254
High	Master Protein	O76024	Wolframin OS=Homo sapiens OX=9606 GN=WFS1 PE=1 SV=2	WFS1	3.346	2	2	2	100.2	0.836	-0.26	0.437168	0	3.3238e+06	2.74993e+06	High	Peak Found	WFS1
High	Master Protein	O96013	Serine/threonine-protein kinase PAK 4 OS=Homo sapiens OX=9606 GN=PAK4 PE=1 SV=1	PAK4	3.339	3	2	2	64	0.001	-9.97	2.30838e-17		60268.1		High	Not Found	PAK4
High	Master Protein	O15083	ERC protein 2 OS=Homo sapiens OX=9606 GN=ERC2 PE=1 SV=3	ERC2	3.327	2	2	2	110.5	25.228	4.66	6.07379e-07	0	92031.9	2.02808e+06	High	Peak Found	ERC2
High	Master Protein	Q9H4M9	EH domain-containing protein 1 OS=Homo sapiens OX=9606 GN=EHD1 PE=1 SV=2	EHD1	3.325	4	2	1	60.6	0.001	-9.97	2.30838e-17		39089.3		High	Not Found	EHD1
High	Master Protein	Q9UBC3	DNA (cytosine-5)-methyltransferase 3B OS=Homo sapiens OX=9606 GN=DNMT3B PE=1 SV=1	DNMT3B	3.305	3	2	2	95.7	0.001	-9.97	2.30838e-17		171948		High	Not Found	DNMT3B
High	Master Protein	Q9NV88	Integrator complex subunit 9 OS=Homo sapiens OX=9606 GN=INTS9 PE=1 SV=2	INTS9	3.289	3	2	2	73.8	0.001	-9.97	2.30838e-17		110044		High	Not Found	INTS9
High	Master Protein	Q8TF05	Serine/threonine-protein phosphatase 4 regulatory subunit 1 OS=Homo sapiens OX=9606 GN=PPP4R1 PE=1 SV=1	PPP4R1	3.227	3	2	2	106.9	0.001	-9.97	2.30838e-17		19940.9		High	Not Found	PPP4R1
High	Master Protein	Q7Z6Z7	E3 ubiquitin-protein ligase HUWE1 OS=Homo sapiens OX=9606 GN=HUWE1 PE=1 SV=3	HUWE1	3.217	0	2	2	481.6	0.001	-9.97	2.30838e-17		78266		High	Not Found	HUWE1
High	Master Protein	Q9H3P2	Negative elongation factor A OS=Homo sapiens OX=9606 GN=NELFA PE=1 SV=3	NELFA	3.194	7	2	2	57.2	0.001	-9.97	2.30838e-17		45469		High	Not Found	NELFA
High	Master Protein	Q9UF33	Ephrin type-A receptor 6 OS=Homo sapiens OX=9606 GN=EPHA6 PE=2 SV=3	EPHA6	3.19	1	2	2	116.3	0.545	-0.88	0.67074	0	1.72613e+07	9239905	High	Peak Found	EPHA6
High	Master Protein	Q9P215	Pogo transposable element with KRAB domain OS=Homo sapiens OX=9606 GN=POGK PE=1 SV=2	POGK	3.102	3	2	2	69.4	0.001	-9.97	2.30838e-17		143459		High	Not Found	POGK
High	Master Protein	Q86V21	Acetoacetyl-CoA synthetase OS=Homo sapiens OX=9606 GN=AACS PE=1 SV=1	AACS	3.083	2	2	2	75.1	0.001	-9.97	2.30838e-17		54795.9		High	Not Found	AACS
High	Master Protein	P58107	Epiplakin OS=Homo sapiens OX=9606 GN=EPPK1 PE=1 SV=3	EPPK1	3.054	2	2	2	555.3	0.001	-9.97	2.30838e-17		134964		High	Not Found	EPPK1
High	Master Protein	Q5T749	Keratinocyte proline-rich protein OS=Homo sapiens OX=9606 GN=KPRP PE=1 SV=1	KPRP	2.97	2	2	2	64.1	0.323	-1.63	0.99556	0	430176	81310.2	High	High	KPRP
High	Master Protein	P05783	Keratin, type I cytoskeletal 18 OS=Homo sapiens OX=9606 GN=KRT18 PE=1 SV=2	KRT18	2.939	8	2	1	48	0.001	-9.97	2.30838e-17		124003		High	Not Found	KRT18
High	Master Protein	P54577	Tyrosine--tRNA ligase, cytoplasmic OS=Homo sapiens OX=9606 GN=YARS1 PE=1 SV=4	YARS1	2.72	5	2	2	59.1	0.736	-0.44	0.529268	0	139779	102825	High	Peak Found	YARS1
High	Master Protein	Q16778	Histone H2B type 2-E OS=Homo sapiens OX=9606 GN=H2BC21 PE=1 SV=3	H2BC21	2.687	13	2	2	13.9	0.967	-0.05	0.338898	7.53	462819	448137	High	High	H2BC21
High	Master Protein	Q96Q40	Cyclin-dependent kinase 15 OS=Homo sapiens OX=9606 GN=CDK15 PE=1 SV=2	CDK15	2.527	4	2	1	49							Not Found	High	CDK15
High	Master Protein	Q9H0X4	Protein FAM234A OS=Homo sapiens OX=9606 GN=FAM234A PE=1 SV=1	FAM234A	2.411	6	2	2	59.6	0.001	-9.97	2.30838e-17		106882		High	Not Found	FAM234A
